# Supplementary material for: Gene expression patterns associated with p53 status in breast cancer
Source: BMC Cancer. 2006 Dec 6;6:276. doi: 10.1186/1471-2407-6-276 (PMC1764759; doi:10.1186/1471-2407-6-276)
Supplement: Additional file 1 — Microsoft Excel spreadsheet (196 kB) containing lists of genes for which expression levels were significantly associated with p53 loss (in 2-class SAM analyses). [file 1471-2407-6-276-S1.xls]

## Sheet: sham-treated HME-CC
81 positive significant genes
AGI_HUM1_OLIGO_A_23_P206059	protein regulator of cytokinesis 1 NM_003981
AGI_HUM1_OLIGO_A_23_P201156	nectin-like protein 1 NM_021189
AGI_HUM1_OLIGO_A_23_P157099	anillin, actin binding protein (scraps homolog, Drosophila) AF273437
AGI_HUM1_OLIGO_A_23_P201322	AF030427
AGI_HUM1_OLIGO_A_23_P206183	nucleolar protein ANKT AF305711
AGI_HUM1_OLIGO_A_23_P138507	cell division cycle 2, G1 to S and G2 to M NM_001786
AGI_HUM1_OLIGO_A_23_P122197	cyclin B1 NM_031966
AGI_HUM1_OLIGO_A_23_P65110	Rac GTPase activating protein 1 NM_013277
AGI_HUM1_OLIGO_A_23_P115872	chromosome 10 open reading frame 3 NM_018131
AGI_HUM1_OLIGO_A_23_P155815	chromosome condensation protein G NM_022346
AGI_HUM1_OLIGO_A_23_P75071	M-phase phosphoprotein 1 NM_016195
AGI_HUM1_OLIGO_A_23_P131866	serine/threonine kinase 6 NM_003600
AGI_HUM1_OLIGO_A_23_P160934	acidic (leucine-rich) nuclear phosphoprotein 32 family, member E AY057381
AGI_HUM1_OLIGO_A_23_P7636	pituitary tumor-transforming 1 NM_004219
AGI_HUM1_OLIGO_A_23_P108463	KIAA1336 protein NM_020779
AGI_HUM1_OLIGO_A_23_P89509	sperm associated antigen 5 NM_006461
AGI_HUM1_OLIGO_A_23_P48835	kinesin family member 23 NM_138555
AGI_HUM1_OLIGO_A_23_P50108	highly expressed in cancer, rich in leucine heptad repeats NM_006101
AGI_HUM1_OLIGO_A_23_P127460	signal-induced proliferation-associated gene 1 NM_153253
AGI_HUM1_OLIGO_A_23_P12463	quiescin Q6 NM_002826
AGI_HUM1_OLIGO_A_23_P118815	baculoviral IAP repeat-containing 5 (survivin) BC000784
AGI_HUM1_OLIGO_A_23_P122216	lysyl oxidase NM_002317
AGI_HUM1_OLIGO_A_23_P202232	antigen identified by monoclonal antibody Ki-67 X65550
AGI_HUM1_OLIGO_A_23_P18579	pituitary tumor-transforming 2 NM_006607
AGI_HUM1_OLIGO_A_23_P71727	CDC28 protein kinase regulatory subunit 2 NM_001827
AGI_HUM1_OLIGO_A_23_P68610	TPX2, microtubule-associated protein homolog (Xenopus laevis) NM_012112
AGI_HUM1_OLIGO_A_23_P52017	asp (abnormal spindle)-like, microcephaly associated (Drosophila) NM_018136
AGI_HUM1_OLIGO_A_23_P401	centromere protein F, 350/400ka (mitosin) NM_016343
AGI_HUM1_OLIGO_A_23_P82699	T-LAK cell-originated protein kinase AB027249
AGI_HUM1_OLIGO_A_23_P118834	topoisomerase (DNA) II alpha 170kDa NM_001067
AGI_HUM1_OLIGO_A_23_P73982	hypothetical protein FLJ10407 NM_018087
AGI_HUM1_OLIGO_A_23_P252335	chromosome 21 open reading frame 45 NM_018944
AGI_HUM1_OLIGO_A_23_P55544	KIAA1983 protein AB075863
AGI_HUM1_OLIGO_A_23_P200310	hypothetical protein FLJ20354 NM_017779
AGI_HUM1_OLIGO_A_23_P60271	SMC2 structural maintenance of chromosomes 2-like 1 (yeast) NM_006444
AGI_HUM1_OLIGO_A_23_P155989	leucine zipper protein FKSG14 NM_022145
AGI_HUM1_OLIGO_A_23_P7144	chemokine (C-X-C motif) ligand 1 (melanoma growth stimulating activity, alpha) NM_001511
AGI_HUM1_OLIGO_A_23_P214026	fibrillin 2 (congenital contractural arachnodactyly) NM_001999
AGI_HUM1_OLIGO_A_23_P143207	ubiquitin-conjugating enzyme E2C BC016292
AGI_HUM1_OLIGO_A_23_P104372	DnaJ (Hsp40) homolog, subfamily C, member 9 NM_015190
AGI_HUM1_OLIGO_A_23_P210726	cell division cycle 25B NM_021874
AGI_HUM1_OLIGO_A_23_P205031	collagen, type IV, alpha 2 NM_001846
AGI_HUM1_OLIGO_A_23_P94422	maternal embryonic leucine zipper kinase NM_014791
AGI_HUM1_OLIGO_A_23_P7679	nucleoporin 155kDa NM_153485
AGI_HUM1_OLIGO_A_23_P11862	hypothetical protein FLJ10706 NM_018186
AGI_HUM1_OLIGO_A_23_P55769	ubiquitin carrier protein M91670
AGI_HUM1_OLIGO_A_23_P65757	cyclin B2 NM_004701
AGI_HUM1_OLIGO_A_23_P92441	MAD2 mitotic arrest deficient-like 1 (yeast) NM_002358
AGI_HUM1_OLIGO_A_23_P74349	cell division cycle associated 1 NM_145697
AGI_HUM1_OLIGO_A_23_P155786	sulfotransferase, estrogen-preferring NM_005420
AGI_HUM1_OLIGO_A_23_P200866	stathmin 1/oncoprotein 18 NM_005563
AGI_HUM1_OLIGO_A_23_P9571	epithelial cell transforming sequence 2 oncogene BC006838
AGI_HUM1_OLIGO_A_23_P218827	polymerase (DNA directed), theta NM_006596
AGI_HUM1_OLIGO_A_23_P156101	karyopherin (importin) beta 2 NM_002270
AGI_HUM1_OLIGO_A_23_P88331	discs, large homolog 7 (Drosophila) NM_014750
AGI_HUM1_OLIGO_A_23_P214168	collagen, type XII, alpha 1 NM_004370
AGI_HUM1_OLIGO_A_23_P76761	vaccinia related kinase 1 BC005970
AGI_HUM1_OLIGO_A_23_P124417	BUB1 budding uninhibited by benzimidazoles 1 homolog (yeast) NM_004336
AGI_HUM1_OLIGO_A_23_P167607	thyroid hormone receptor interactor 13 BC000404
AGI_HUM1_OLIGO_A_23_P125265	karyopherin alpha 2 (RAG cohort 1, importin alpha 1) NM_002266
AGI_HUM1_OLIGO_A_23_P70249	cell division cycle 25C NM_001790
AGI_HUM1_OLIGO_A_23_P141362	frizzled homolog 2 (Drosophila) NM_001466
AGI_HUM1_OLIGO_A_23_P63789	ZW10 interactor NM_032997
AGI_HUM1_OLIGO_A_23_P7853	calpain 11 NM_007058
AGI_HUM1_OLIGO_A_23_P18196	replication factor C (activator 1) 4, 37kDa NM_002916
AGI_HUM1_OLIGO_A_23_P252721	deleted in liver cancer 1 AF026219
AGI_HUM1_OLIGO_A_23_P134176	superoxide dismutase 2, mitochondrial NM_000636
AGI_HUM1_OLIGO_A_23_P133147	H2A histone family, member Z BC018002
AGI_HUM1_OLIGO_A_23_P133365	transcription elongation regulator 1 (CA150) NM_006706
AGI_HUM1_OLIGO_A_23_P138631	chondroitin sulfate proteoglycan 6 (bamacan) NM_005445
AGI_HUM1_OLIGO_A_23_P75148	OLIGO
AGI_HUM1_OLIGO_A_23_P104651	cell division cycle associated 5 NM_080668
AGI_HUM1_OLIGO_A_23_P34788	kinesin family member 2C NM_006845
AGI_HUM1_OLIGO_A_23_P149562	PTPL1-associated RhoGAP 1 NM_004815
AGI_HUM1_OLIGO_A_23_P151405	cytoskeleton associated protein 2 NM_018204
AGI_HUM1_OLIGO_A_23_P9232	glucosaminyl (N-acetyl) transferase 1, core 2 (beta-1,6-N-acetylglucosaminyltransferase) NM_001490
AGI_HUM1_OLIGO_A_23_P155765	high-mobility group box 2 NM_002129
AGI_HUM1_OLIGO_A_23_P88740	uncharacterized bone marrow protein BM039 NM_018455
AGI_HUM1_OLIGO_A_23_P36078	structure specific recognition protein 1 M86737
AGI_HUM1_OLIGO_A_23_P110802	centromere protein H NM_022909
AGI_HUM1_OLIGO_A_23_P13657	M-phase phosphoprotein 9 NM_022782
21 negative significant genes
AGI_HUM1_OLIGO_A_23_P144872	GM2 ganglioside activator protein X61095
AGI_HUM1_OLIGO_A_23_P61149	inositol polyphosphate-5-phosphatase, 145kDa NM_005541
AGI_HUM1_OLIGO_A_23_P60393	Notch homolog 1, translocation-associated (Drosophila) AF308602
AGI_HUM1_OLIGO_A_23_P33733	inositol polyphosphate-5-phosphatase, 145kDa X98429
AGI_HUM1_OLIGO_A_23_P22332	inositol polyphosphate-5-phosphatase, 145kDa U57650
AGI_HUM1_OLIGO_A_23_P45999	F-box only protein 2 NM_012168
AGI_HUM1_OLIGO_A_23_P62620	chloride channel, calcium activated, family member 2 AB026833
AGI_HUM1_OLIGO_A_23_P126908	tumor necrosis factor receptor superfamily, member 14 (herpesvirus entry mediator) NM_003820
AGI_HUM1_OLIGO_A_23_P49499	sialyltransferase NM_006456
AGI_HUM1_OLIGO_A_23_P47863	transmembrane 7 superfamily member 3 AK002031
AGI_HUM1_OLIGO_A_23_P154605	similar to glucosamine-6-sulfatases NM_018837
AGI_HUM1_OLIGO_A_23_P35845	NAD synthetase 1 BC003638
AGI_HUM1_OLIGO_A_23_P2922	MAP3K12 binding inhibitory protein 1 NM_016586
AGI_HUM1_OLIGO_A_23_P96149	keratin 17 BC000159
AGI_HUM1_OLIGO_A_23_P59208	cyclin-dependent kinase inhibitor 1A (p21, Cip1) U03106
AGI_HUM1_OLIGO_A_23_P78122	TGFB1-induced anti-apoptotic factor 1 NM_078471
AGI_HUM1_OLIGO_A_23_P62901	BTG family, member 2 NM_006763
AGI_HUM1_OLIGO_A_23_P118065	hydroxysteroid (17-beta) dehydrogenase 2 NM_002153
AGI_HUM1_OLIGO_A_23_P209043	FXYD domain containing ion transport regulator 3 U28249
AGI_HUM1_OLIGO_A_23_P8913	carbonic anhydrase II NM_000067
AGI_HUM1_OLIGO_A_23_P93942	phosphoglycerate mutase 2 (muscle) BC001904

## Sheet: DOX-treated HME-CC
134 positive significant genes
AGI_HUM1_OLIGO_A_23_P82699	T-LAK cell-originated protein kinase AB027249
AGI_HUM1_OLIGO_A_23_P92441	MAD2 mitotic arrest deficient-like 1 (yeast) NM_002358
AGI_HUM1_OLIGO_A_23_P117852	KIAA0101 gene product NM_014736
AGI_HUM1_OLIGO_A_23_P155815	chromosome condensation protein G NM_022346
AGI_HUM1_OLIGO_A_23_P63789	ZW10 interactor NM_032997
AGI_HUM1_OLIGO_A_23_P157099	anillin, actin binding protein (scraps homolog, Drosophila) AF273437
AGI_HUM1_OLIGO_A_23_P138507	cell division cycle 2, G1 to S and G2 to M NM_001786
AGI_HUM1_OLIGO_A_23_P136222	ribonucleotide reductase M2 polypeptide X59618
AGI_HUM1_OLIGO_A_23_P206183	nucleolar protein ANKT AF305711
AGI_HUM1_OLIGO_A_23_P201156	nectin-like protein 1 NM_021189
AGI_HUM1_OLIGO_A_23_P45917	CDC28 protein kinase regulatory subunit 1B NM_001826
AGI_HUM1_OLIGO_A_23_P118815	baculoviral IAP repeat-containing 5 (survivin) BC000784
AGI_HUM1_OLIGO_A_23_P60271	SMC2 structural maintenance of chromosomes 2-like 1 (yeast) NM_006444
AGI_HUM1_OLIGO_A_23_P94422	maternal embryonic leucine zipper kinase NM_014791
AGI_HUM1_OLIGO_A_23_P110802	centromere protein H NM_022909
AGI_HUM1_OLIGO_A_23_P24129	dickkopf homolog 1 (Xenopus laevis) NM_012242
AGI_HUM1_OLIGO_A_23_P53276	timeless homolog (Drosophila) NM_003920
AGI_HUM1_OLIGO_A_23_P134910	gamma-glutamyl hydrolase (conjugase, folylpolygammaglutamyl hydrolase) NM_003878
AGI_HUM1_OLIGO_A_23_P168747	hypothetical protein FLJ20311 NM_017760
AGI_HUM1_OLIGO_A_23_P87351	ribonucleotide reductase M1 polypeptide NM_001033
AGI_HUM1_OLIGO_A_23_P122197	cyclin B1 NM_031966
AGI_HUM1_OLIGO_A_23_P58321	cyclin A2 NM_001237
AGI_HUM1_OLIGO_A_23_P83134	growth arrest-specific 1 NM_002048
AGI_HUM1_OLIGO_A_23_P65678	fibrillin 1 (Marfan syndrome) NM_000138
AGI_HUM1_OLIGO_A_23_P75071	M-phase phosphoprotein 1 NM_016195
AGI_HUM1_OLIGO_A_23_P155989	leucine zipper protein FKSG14 NM_022145
AGI_HUM1_OLIGO_A_23_P48835	kinesin family member 23 NM_138555
AGI_HUM1_OLIGO_A_23_P115482	HSPC150 protein similar to ubiquitin-conjugating enzyme NM_014176
AGI_HUM1_OLIGO_A_23_P11862	hypothetical protein FLJ10706 NM_018186
AGI_HUM1_OLIGO_A_23_P11652	ubiquitin specific protease 1 NM_003368
AGI_HUM1_OLIGO_A_23_P7642	secreted protein, acidic, cysteine-rich (osteonectin) NM_003118
AGI_HUM1_OLIGO_A_23_P68610	TPX2, microtubule-associated protein homolog (Xenopus laevis) NM_012112
AGI_HUM1_OLIGO_A_23_P200866	stathmin 1/oncoprotein 18 NM_005563
AGI_HUM1_OLIGO_A_23_P254733	KSHV latent nuclear antigen interacting protein 1 NM_024629
AGI_HUM1_OLIGO_A_23_P89509	sperm associated antigen 5 NM_006461
AGI_HUM1_OLIGO_A_23_P95302	replication factor C (activator 1) 5, 36.5kDa NM_181578
AGI_HUM1_OLIGO_A_23_P86653	proteoglycan 1, secretory granule NM_002727
AGI_HUM1_OLIGO_A_23_P159390	topoisomerase (DNA) II binding protein AK026229
AGI_HUM1_OLIGO_A_23_P65110	Rac GTPase activating protein 1 NM_013277
AGI_HUM1_OLIGO_A_23_P155765	high-mobility group box 2 NM_002129
AGI_HUM1_OLIGO_A_23_P92794	chromosome 5 open reading frame 13 BC019068
AGI_HUM1_OLIGO_A_23_P104372	DnaJ (Hsp40) homolog, subfamily C, member 9 NM_015190
AGI_HUM1_OLIGO_A_23_P52017	asp (abnormal spindle)-like, microcephaly associated (Drosophila) NM_018136
AGI_HUM1_OLIGO_A_23_P204904	centromere protein J AF139625
AGI_HUM1_OLIGO_A_23_P107421	thymidine kinase 1, soluble NM_003258
AGI_HUM1_OLIGO_A_23_P206059	protein regulator of cytokinesis 1 NM_003981
AGI_HUM1_OLIGO_A_23_P67771	BRCA1 associated RING domain 1 NM_000465
AGI_HUM1_OLIGO_A_23_P12816	helicase, lymphoid-specific NM_018063
AGI_HUM1_OLIGO_A_23_P133147	H2A histone family, member Z BC018002
AGI_HUM1_OLIGO_A_23_P65040	Rac GTPase activating protein 1 BC032754
AGI_HUM1_OLIGO_A_23_P93690	MCM7 minichromosome maintenance deficient 7 (S. cerevisiae) NM_005916
AGI_HUM1_OLIGO_A_23_P74349	cell division cycle associated 1 NM_145697
AGI_HUM1_OLIGO_A_23_P98891	cyclin-dependent kinase 2 BC003065
AGI_HUM1_OLIGO_A_23_P163481	BUB1 budding uninhibited by benzimidazoles 1 homolog beta (yeast) NM_001211
AGI_HUM1_OLIGO_A_23_P62890	guanylate binding protein 1, interferon-inducible, 67kDa NM_002053
AGI_HUM1_OLIGO_A_23_P256455	replication protein A3, 14kDa NM_002947
AGI_HUM1_OLIGO_A_23_P212844	transforming, acidic coiled-coil containing protein 3 NM_006342
AGI_HUM1_OLIGO_A_23_P101400	J04763
AGI_HUM1_OLIGO_A_23_P9571	epithelial cell transforming sequence 2 oncogene BC006838
AGI_HUM1_OLIGO_A_23_P205031	collagen, type IV, alpha 2 NM_001846
AGI_HUM1_OLIGO_A_23_P148807	CDC7 cell division cycle 7 (S. cerevisiae) NM_003503
AGI_HUM1_OLIGO_A_23_P88362	peptidylprolyl isomerase (cyclophilin) like 5 AY052405
AGI_HUM1_OLIGO_A_23_P208880	ubiquitin-like, containing PHD and RING finger domains, 1 NM_013282
AGI_HUM1_OLIGO_A_23_P98477	hypothetical protein FLJ13215 NM_025004
AGI_HUM1_OLIGO_A_23_P76761	vaccinia related kinase 1 BC005970
AGI_HUM1_OLIGO_A_23_P251421	cell division cycle associated 7 NM_031942
AGI_HUM1_OLIGO_A_23_P135364	deoxythymidylate kinase (thymidylate kinase) NM_012145
AGI_HUM1_OLIGO_A_23_P254612	activator of S phase kinase AB028070
AGI_HUM1_OLIGO_A_23_P50096	thymidylate synthetase NM_001071
AGI_HUM1_OLIGO_A_23_P18196	replication factor C (activator 1) 4, 37kDa NM_002916
AGI_HUM1_OLIGO_A_23_P215208	fidgetin-like 1 NM_022116
AGI_HUM1_OLIGO_A_23_P208389	AXL receptor tyrosine kinase NM_021913
AGI_HUM1_OLIGO_A_23_P48669	cyclin-dependent kinase inhibitor 3 (CDK2-associated dual specificity phosphatase) NM_005192
AGI_HUM1_OLIGO_A_23_P204170	I_932423
AGI_HUM1_OLIGO_A_23_P123974	deoxythymidylate kinase (thymidylate kinase) AF258562
AGI_HUM1_OLIGO_A_23_P106162	chromosome 14 open reading frame 106 AK002048
AGI_HUM1_OLIGO_A_23_P119362	epithelial membrane protein 3 NM_001425
AGI_HUM1_OLIGO_A_23_P401	centromere protein F, 350/400ka (mitosin) NM_016343
AGI_HUM1_OLIGO_A_23_P111701	guanine nucleotide binding protein (G protein), gamma 11 NM_004126
AGI_HUM1_OLIGO_A_23_P68547	MCM8 minichromosome maintenance deficient 8 (S. cerevisiae) NM_032485
AGI_HUM1_OLIGO_A_23_P12722	cleavage stimulation factor, 3' pre-RNA, subunit 2, 64kDa, tau variant AL136747
AGI_HUM1_OLIGO_A_23_P54617	kinesin family member 22 AB017430
AGI_HUM1_OLIGO_A_23_P206632	membrane-associated tyrosine- and threonine-specific cdc2-inhibitory kinase U56816
AGI_HUM1_OLIGO_A_23_P99292	RAD51-interacting protein NM_006479
AGI_HUM1_OLIGO_A_23_P49972	CDC6 cell division cycle 6 homolog (S. cerevisiae) NM_001254
AGI_HUM1_OLIGO_A_23_P143994	Fanconi anemia, complementation group D2 AL832427
AGI_HUM1_OLIGO_A_23_P203957	ARG99 protein NM_175861
AGI_HUM1_OLIGO_A_23_P88331	discs, large homolog 7 (Drosophila) NM_014750
AGI_HUM1_OLIGO_A_23_P52278	kinesin family member 11 X85137
AGI_HUM1_OLIGO_A_23_P131383	PHD finger protein 9 NM_018062
AGI_HUM1_OLIGO_A_23_P84620	RA-regulated nuclear matrix-associated protein AF195765
AGI_HUM1_OLIGO_A_23_P252335	chromosome 21 open reading frame 45 NM_018944
AGI_HUM1_OLIGO_A_23_P9232	glucosaminyl (N-acetyl) transferase 1, core 2 (beta-1,6-N-acetylglucosaminyltransferase) NM_001490
AGI_HUM1_OLIGO_A_23_P214168	collagen, type XII, alpha 1 NM_004370
AGI_HUM1_OLIGO_A_23_P14193	replication factor C (activator 1) 3, 38kDa NM_002915
AGI_HUM1_OLIGO_A_23_P99452	breast cancer 2, early onset NM_000059
AGI_HUM1_OLIGO_A_23_P82868	plasminogen activator, tissue NM_000930
AGI_HUM1_OLIGO_A_23_P114034	complement component 1, r subcomponent X04701
AGI_HUM1_OLIGO_A_23_P254702	DEK oncogene (DNA binding) BC035259
AGI_HUM1_OLIGO_A_23_P143207	ubiquitin-conjugating enzyme E2C BC016292
AGI_HUM1_OLIGO_A_23_P87192	flap structure-specific endonuclease 1 BC000323
AGI_HUM1_OLIGO_A_23_P70249	cell division cycle 25C NM_001790
AGI_HUM1_OLIGO_A_23_P250801	MCM2 minichromosome maintenance deficient 2, mitotin (S. cerevisiae) X67334
AGI_HUM1_OLIGO_A_23_P202374	COX15 homolog, cytochrome c oxidase assembly protein (yeast) NM_078470
AGI_HUM1_OLIGO_A_23_P151150	forkhead box M1 NM_021953
AGI_HUM1_OLIGO_A_23_P216068	PRO2000 protein NM_014109
AGI_HUM1_OLIGO_A_23_P167607	thyroid hormone receptor interactor 13 BC000404
AGI_HUM1_OLIGO_A_23_P7636	pituitary tumor-transforming 1 NM_004219
AGI_HUM1_OLIGO_A_23_P18579	pituitary tumor-transforming 2 NM_006607
AGI_HUM1_OLIGO_A_23_P88740	uncharacterized bone marrow protein BM039 NM_018455
AGI_HUM1_OLIGO_A_23_P60024	pituitary tumor-transforming 3 AF095289
AGI_HUM1_OLIGO_A_23_P57379	CDC45 cell division cycle 45-like (S. cerevisiae) NM_003504
AGI_HUM1_OLIGO_A_23_P88731	RAD51 homolog (RecA homolog, E. coli) (S. cerevisiae) NM_002875
AGI_HUM1_OLIGO_A_23_P207400	breast cancer 1, early onset NM_007294
AGI_HUM1_OLIGO_A_23_P255750	hypothetical protein FLJ12735 AK022797
AGI_HUM1_OLIGO_A_23_P152136	hypothetical protein FLJ13912 NM_022770
AGI_HUM1_OLIGO_A_23_P81850	X67081
AGI_HUM1_OLIGO_A_23_P213205	Wolf-Hirschhorn syndrome candidate 1 AF083386
AGI_HUM1_OLIGO_A_23_P139312	hypothetical protein LOC200895 NM_176815
AGI_HUM1_OLIGO_A_23_P145904	histone H2A.F/Z variant NM_012412
AGI_HUM1_OLIGO_A_23_P47370	H2A histone family, member X BC011694
AGI_HUM1_OLIGO_A_23_P157795	catenin (cadherin-associated protein), alpha-like 1 NM_003798
AGI_HUM1_OLIGO_A_23_P71727	CDC28 protein kinase regulatory subunit 2 NM_001827
AGI_HUM1_OLIGO_A_23_P116264	neurogranin (protein kinase C substrate, RC3) NM_006176
AGI_HUM1_OLIGO_A_23_P80902	kinesin-like 7 NM_020242
AGI_HUM1_OLIGO_A_23_P86133	replication protein A2, 32kDa NM_002946
AGI_HUM1_OLIGO_A_23_P88484	dUTP pyrophosphatase U31930
AGI_HUM1_OLIGO_A_23_P79429	hypothetical protein DKFZp762E1312 AL162048
AGI_HUM1_OLIGO_A_23_P160934	acidic (leucine-rich) nuclear phosphoprotein 32 family, member E AY057381
AGI_HUM1_OLIGO_A_23_P209925	fibronectin 1 X02761
AGI_HUM1_OLIGO_A_23_P159986	hypothetical protein MGC16121 NM_032762
AGI_HUM1_OLIGO_A_23_P138631	chondroitin sulfate proteoglycan 6 (bamacan) NM_005445
AGI_HUM1_OLIGO_A_23_P14062	nuclear pore complex protein NM_020401
AGI_HUM1_OLIGO_A_23_P122216	lysyl oxidase NM_002317

## Sheet: sham-treated ME16C
7 positive significant genes
AGI_HUM1_OLIGO_A_23_P32684	E2F transcription factor 3 NM_018572
AGI_HUM1_OLIGO_A_23_P124078	AK021593
AGI_HUM1_OLIGO_A_23_P136020	AP000545
AGI_HUM1_OLIGO_A_23_P70069	hypothetical protein FLJ20413 NM_017808
AGI_HUM1_OLIGO_A_23_P215918	clusterin (complement lysis inhibitor, SP-40,40, sulfated glycoprotein 2, testosterone-repressed prostate message 2, apolipoprotein J) BC010514
AGI_HUM1_OLIGO_A_23_P78428	Homo sapiens cDNA FLJ10641 fis, clone NT2RP2005748. AK057386
AGI_HUM1_OLIGO_A_23_P76823	adenylosuccinate synthase like 1 NM_152328
64 negative significant genes
AGI_HUM1_OLIGO_A_23_P259071	amphiregulin (schwannoma-derived growth factor) NM_001657
AGI_HUM1_OLIGO_A_23_P47863	transmembrane 7 superfamily member 3 AK002031
AGI_HUM1_OLIGO_A_23_P16523	prostate differentiation factor NM_004864
AGI_HUM1_OLIGO_A_23_P84483	chromosome 7 open reading frame 10 AK021870
AGI_HUM1_OLIGO_A_23_P210886	BCL2-like 1 NM_001191
AGI_HUM1_OLIGO_A_23_P150016	dual specificity phosphatase 5 U15932
AGI_HUM1_OLIGO_A_23_P218928	hypothetical protein DKFZp434L142 NM_016613
AGI_HUM1_OLIGO_A_23_P20223	ribonucleotide reductase M2 B (TP53 inducible) AL137348
AGI_HUM1_OLIGO_A_23_P218918	fibroblast growth factor 2 (basic) NM_002006
AGI_HUM1_OLIGO_A_23_P22332	inositol polyphosphate-5-phosphatase, 145kDa U57650
AGI_HUM1_OLIGO_A_23_P33733	inositol polyphosphate-5-phosphatase, 145kDa X98429
AGI_HUM1_OLIGO_A_23_P121064	pentaxin-related gene, rapidly induced by IL-1 beta NM_002852
AGI_HUM1_OLIGO_A_23_P61149	inositol polyphosphate-5-phosphatase, 145kDa NM_005541
AGI_HUM1_OLIGO_A_23_P51906	prefoldin 2 NM_012394
AGI_HUM1_OLIGO_A_23_P145114	glutamate-cysteine ligase, catalytic subunit BC039894
AGI_HUM1_OLIGO_A_23_P41344	epiregulin NM_001432
AGI_HUM1_OLIGO_A_23_P83220	heat shock 70kDa protein 5 (glucose-regulated protein, 78kDa) BC020235
AGI_HUM1_OLIGO_A_23_P32938	DEAD (Asp-Glu-Ala-Asp) box polypeptide 10 NM_004398
AGI_HUM1_OLIGO_A_23_P208706	BCL2-associated X protein NM_138764
AGI_HUM1_OLIGO_A_23_P202881	fasciculation and elongation protein zeta 1 (zygin I) NM_005103
AGI_HUM1_OLIGO_A_23_P205959	aldehyde dehydrogenase 1 family, member A3 NM_000693
AGI_HUM1_OLIGO_A_23_P143958	similar to RIKEN cDNA 3110001N18 AL110170
AGI_HUM1_OLIGO_A_23_P117782	acheron NM_018357
AGI_HUM1_OLIGO_A_23_P59208	cyclin-dependent kinase inhibitor 1A (p21, Cip1) U03106
AGI_HUM1_OLIGO_A_23_P86653	proteoglycan 1, secretory granule NM_002727
AGI_HUM1_OLIGO_A_23_P30254	serum-inducible kinase NM_006622
AGI_HUM1_OLIGO_A_23_P85215	interleukin 13 receptor, alpha 2 Y08768
AGI_HUM1_OLIGO_A_23_P256540	mitochondrial ribosomal protein L33 NM_004891
AGI_HUM1_OLIGO_A_23_P147805	uridine phosphorylase 1 BC047030
AGI_HUM1_OLIGO_A_23_P204937	RGC32 protein NM_014059
AGI_HUM1_OLIGO_A_23_P150053	actin, alpha 2, smooth muscle, aorta NM_001613
AGI_HUM1_OLIGO_A_23_P51646	cytokine-inducible kinase NM_004073
AGI_HUM1_OLIGO_A_23_P84016	ADP-ribosylation factor 4 BC016325
AGI_HUM1_OLIGO_A_23_P38574	insulin-like growth factor binding protein 4 BC016041
AGI_HUM1_OLIGO_A_23_P42331	high mobility group AT-hook 1 NM_002131
AGI_HUM1_OLIGO_A_23_P14734	ribosomal protein S27-like NM_015920
AGI_HUM1_OLIGO_A_23_P159382	SEC24 related gene family, member D (S. cerevisiae) NM_014822
AGI_HUM1_OLIGO_A_23_P46429	cysteine-rich, angiogenic inducer, 61 NM_001554
AGI_HUM1_OLIGO_A_23_P75056	GATA binding protein 3 NM_002051
AGI_HUM1_OLIGO_A_23_P209925	fibronectin 1 X02761
AGI_HUM1_OLIGO_A_23_P137016	spermidine/spermine N1-acetyltransferase NM_002970
AGI_HUM1_OLIGO_A_23_P58082	steroid sensitive gene 1 AL833034
AGI_HUM1_OLIGO_A_23_P210690	chromosome 20 open reading frame 97 NM_021158
AGI_HUM1_OLIGO_A_23_P120845	X-box binding protein 1 NM_005080
AGI_HUM1_OLIGO_A_23_P153709	midnolin AL512725
AGI_HUM1_OLIGO_A_23_P43810	latent transforming growth factor beta binding protein 1 NM_000627
AGI_HUM1_OLIGO_A_23_P253519	ribosomal protein S23 D14530
AGI_HUM1_OLIGO_A_23_P123645	UDP-glucose ceramide glucosyltransferase D50840
AGI_HUM1_OLIGO_A_23_P72096	interleukin 1, alpha NM_000575
AGI_HUM1_OLIGO_A_23_P119130	ribosomal protein S19 NM_001022
AGI_HUM1_OLIGO_A_23_P107604	ribosomal protein L17 BC000502
AGI_HUM1_OLIGO_A_23_P80068	BTG family, member 3 NM_006806
AGI_HUM1_OLIGO_A_23_P255952	myosin VI NM_004999
AGI_HUM1_OLIGO_A_23_P35030	hypothetical protein FLJ20542 NM_032179
AGI_HUM1_OLIGO_A_23_P100925	eukaryotic translation initiation factor 5A BC001832
AGI_HUM1_OLIGO_A_23_P44956	ribosomal protein L35a NM_000996
AGI_HUM1_OLIGO_A_23_P36464	hypothetical protein FLJ10637 AK001222
AGI_HUM1_OLIGO_A_23_P126388	SH3 domain binding glutamic acid-rich protein like 3 NM_031286
AGI_HUM1_OLIGO_A_23_P214080	early growth response 1 NM_001964
AGI_HUM1_OLIGO_A_23_P120940	activating transcription factor 4 (tax-responsive enhancer element B67) BC008090
AGI_HUM1_OLIGO_A_23_P81612	signal recognition particle 19kDa NM_003135
AGI_HUM1_OLIGO_A_23_P151267	epithelial protein lost in neoplasm beta NM_016357
AGI_HUM1_OLIGO_A_23_P206724	metallothionein 2A NM_175617
AGI_HUM1_OLIGO_A_23_P141394	hypothetical protein FLJ10055 NM_017983

## Sheet: DOX-treated ME16C
3 positive significant genes
AGI_HUM1_OLIGO_A_23_P121222	RAD18 homolog (S. cerevisiae) NM_020165
AGI_HUM1_OLIGO_A_23_P30126	heparin-binding growth factor binding protein NM_005130
AGI_HUM1_OLIGO_A_23_P10121	secreted frizzled-related protein 1 BC036503
162 negative significant genes
AGI_HUM1_OLIGO_A_23_P20223	ribonucleotide reductase M2 B (TP53 inducible) AL137348
AGI_HUM1_OLIGO_A_23_P14734	ribosomal protein S27-like NM_015920
AGI_HUM1_OLIGO_A_23_P214222	myristoylated alanine-rich protein kinase C substrate NM_002356
AGI_HUM1_OLIGO_A_23_P86653	proteoglycan 1, secretory granule NM_002727
AGI_HUM1_OLIGO_A_23_P122144	hypothetical protein FLJ34658 NM_152404
AGI_HUM1_OLIGO_A_23_P118065	hydroxysteroid (17-beta) dehydrogenase 2 NM_002153
AGI_HUM1_OLIGO_A_23_P32249	formin binding protein 1 AK001616
AGI_HUM1_OLIGO_A_23_P84219	lipase, member H AK074229
AGI_HUM1_OLIGO_A_23_P41344	epiregulin NM_001432
AGI_HUM1_OLIGO_A_23_P203498	tripartite motif-containing 22 BC035582
AGI_HUM1_OLIGO_A_23_P11543	fucosidase, alpha-L- 1, tissue NM_000147
AGI_HUM1_OLIGO_A_23_P129389	zinc finger, DHHC domain containing 7 NM_017740
AGI_HUM1_OLIGO_A_23_P63032	guanylate cyclase activator 2B (uroguanylin) NM_007102
AGI_HUM1_OLIGO_A_23_P84483	chromosome 7 open reading frame 10 AK021870
AGI_HUM1_OLIGO_A_23_P30582	solute carrier family 9 (sodium/hydrogen exchanger), isoform 3 NM_004174
AGI_HUM1_OLIGO_A_23_P254645	F-box and WD-40 domain protein 2 AF176698
AGI_HUM1_OLIGO_A_23_P163440	AB095929
AGI_HUM1_OLIGO_A_23_P102731	chromosome 20 open reading frame 16 NM_175839
AGI_HUM1_OLIGO_A_23_P218928	hypothetical protein DKFZp434L142 NM_016613
AGI_HUM1_OLIGO_A_23_P128486	chromosome 12 open reading frame 5 NM_020375
AGI_HUM1_OLIGO_A_23_P251730	hypothetical protein FLJ34233 AK091552
AGI_HUM1_OLIGO_A_23_P37375	ribosomal protein S6 kinase, 90kDa, polypeptide 5 NM_004755
AGI_HUM1_OLIGO_A_23_P70915	chromosome 7 open reading frame 19 BC009183
AGI_HUM1_OLIGO_A_23_P212099	enoyl-Coenzyme A, hydratase/3-hydroxyacyl Coenzyme A dehydrogenase L07077
AGI_HUM1_OLIGO_A_23_P206018	tropomyosin 1 (alpha) Z24727
AGI_HUM1_OLIGO_A_23_P59005	transporter 1, ATP-binding cassette, sub-family B (MDR/TAP) NM_000593
AGI_HUM1_OLIGO_A_23_P111701	guanine nucleotide binding protein (G protein), gamma 11 NM_004126
AGI_HUM1_OLIGO_A_23_P106656	carbonic anhydrase VII NM_005182
AGI_HUM1_OLIGO_A_23_P113283	p53 target zinc finger protein AK022358
AGI_HUM1_OLIGO_A_23_P11520	CGI-30 protein AK000146
AGI_HUM1_OLIGO_A_23_P80068	BTG family, member 3 NM_006806
AGI_HUM1_OLIGO_A_23_P211926	wingless-type MMTV integration site family, member 5A AK090582
AGI_HUM1_OLIGO_A_23_P204937	RGC32 protein NM_014059
AGI_HUM1_OLIGO_A_23_P201551	vav 3 oncogene NM_006113
AGI_HUM1_OLIGO_A_23_P132914	hypothetical protein BC001096 BC001096
AGI_HUM1_OLIGO_A_23_P78170	MYB binding protein (P160) 1a NM_014520
AGI_HUM1_OLIGO_A_23_P163678	rhomboid family 1 (Drosophila) AK026010
AGI_HUM1_OLIGO_A_23_P65678	fibrillin 1 (Marfan syndrome) NM_000138
AGI_HUM1_OLIGO_A_23_P213499	type 1 tumor necrosis factor receptor shedding aminopeptidase regulator AY028806
AGI_HUM1_OLIGO_A_23_P18443	peroxisome proliferative activated receptor, gamma, coactivator 1 AF106698
AGI_HUM1_OLIGO_A_23_P37424	hypothetical protein MGC5347 NM_024063
AGI_HUM1_OLIGO_A_23_P102832	centrosomal protein 2 NM_007186
AGI_HUM1_OLIGO_A_23_P259022	mucin 4, tracheobronchial AJ276359
AGI_HUM1_OLIGO_A_23_P72205	OLIGO
AGI_HUM1_OLIGO_A_23_P71037	interleukin 6 (interferon, beta 2) NM_000600
AGI_HUM1_OLIGO_A_23_P167983	U90551
AGI_HUM1_OLIGO_A_23_P210482	adenosine deaminase NM_000022
AGI_HUM1_OLIGO_A_23_P124905	neuronal pentraxin I U61849
AGI_HUM1_OLIGO_A_23_P162047	dickkopf homolog 3 (Xenopus laevis) NM_013253
AGI_HUM1_OLIGO_A_23_P92362	NADH dehydrogenase (ubiquinone) 1, subcomplex unknown, 1, 6kDa NM_002494
AGI_HUM1_OLIGO_A_23_P120931	apolipoprotein B mRNA editing enzyme, catalytic polypeptide-like 3C NM_014508
AGI_HUM1_OLIGO_A_23_P93562	sestrin 1 NM_014454
AGI_HUM1_OLIGO_A_23_P131183	gastrulation brain homeo box 2 NM_001485
AGI_HUM1_OLIGO_A_23_P121064	pentaxin-related gene, rapidly induced by IL-1 beta NM_002852
AGI_HUM1_OLIGO_A_23_P16523	prostate differentiation factor NM_004864
AGI_HUM1_OLIGO_A_23_P214969	Cbp/p300-interacting transactivator, with Glu/Asp-rich carboxy-terminal domain, 2 NM_006079
AGI_HUM1_OLIGO_A_23_P51646	cytokine-inducible kinase NM_004073
AGI_HUM1_OLIGO_A_23_P205121	protocadherin 9 AF169692
AGI_HUM1_OLIGO_A_23_P48936	DKFZP586N0721 protein NM_015400
AGI_HUM1_OLIGO_A_23_P124522	hypothetical protein FLJ22955 NM_024819
AGI_HUM1_OLIGO_A_23_P215944	cathepsin B NM_147780
AGI_HUM1_OLIGO_A_23_P164047	monocyte to macrophage differentiation-associated NM_012329
AGI_HUM1_OLIGO_A_23_P113701	platelet-derived growth factor alpha polypeptide NM_033023
AGI_HUM1_OLIGO_A_23_P108751	four and a half LIM domains 2 NM_001450
AGI_HUM1_OLIGO_A_23_P256540	mitochondrial ribosomal protein L33 NM_004891
AGI_HUM1_OLIGO_A_23_P125475	gamma-aminobutyric acid (GABA) receptor, theta NM_018558
AGI_HUM1_OLIGO_A_23_P81999	AF142482
AGI_HUM1_OLIGO_A_23_P5392	tumor protein p53 inducible protein 3 NM_004881
AGI_HUM1_OLIGO_A_23_P56746	fibroblast activation protein, alpha NM_004460
AGI_HUM1_OLIGO_A_23_P205959	aldehyde dehydrogenase 1 family, member A3 NM_000693
AGI_HUM1_OLIGO_A_23_P11214	NF-kappa B-repressing factor NM_017544
AGI_HUM1_OLIGO_A_23_P2492	complement component 1, s subcomponent NM_001734
AGI_HUM1_OLIGO_A_23_P255111	insulin-like growth factor binding protein 7 BC017201
AGI_HUM1_OLIGO_A_23_P109928	proteasome regulatory particle subunit p44S10 NM_014814
AGI_HUM1_OLIGO_A_23_P46429	cysteine-rich, angiogenic inducer, 61 NM_001554
AGI_HUM1_OLIGO_A_23_P98431	hydroxymethylbilane synthase NM_000190
AGI_HUM1_OLIGO_A_23_P256425	ADAM-like, decysin 1 NM_014479
AGI_HUM1_OLIGO_A_23_P70660	chromosome 6 open reading frame 37 NM_017633
AGI_HUM1_OLIGO_A_23_P128403	hypothetical protein HSPC132 BC002638
AGI_HUM1_OLIGO_A_23_P78694	interleukin 1 receptor-like 1 ligand U41804
AGI_HUM1_OLIGO_A_23_P250097	EBNA-2 co-activator (100kD) AF191492
AGI_HUM1_OLIGO_A_23_P52067	sister-of-mammalian grainyhead NM_021180
AGI_HUM1_OLIGO_A_23_P252075	KIAA0828 protein AK025372
AGI_HUM1_OLIGO_A_23_P211445	LIM domain kinase 2 NM_016733
AGI_HUM1_OLIGO_A_23_P133120	hypothetical protein FLJ11155 NM_018342
AGI_HUM1_OLIGO_A_23_P144877	BC015527
AGI_HUM1_OLIGO_A_23_P218774	ras-related C3 botulinum toxin substrate 2 (rho family, small GTP binding protein Rac2) NM_002872
AGI_HUM1_OLIGO_A_23_P15242	chromosome 16 open reading frame 5 AF131218
AGI_HUM1_OLIGO_A_23_P23611	amylase, alpha 1A; salivary NM_004038
AGI_HUM1_OLIGO_A_23_P35845	NAD synthetase 1 BC003638
AGI_HUM1_OLIGO_A_23_P250671	glutathione peroxidase 1 NM_000581
AGI_HUM1_OLIGO_A_23_P158030	AK057820
AGI_HUM1_OLIGO_A_23_P136063	p53 target zinc finger protein AK022358
AGI_HUM1_OLIGO_A_23_P259166	hypothetical protein FLJ21174 NM_024863
AGI_HUM1_OLIGO_A_23_P153026	glucosidase, alpha; acid (Pompe disease, glycogen storage disease type II) NM_000152
AGI_HUM1_OLIGO_A_23_P252388	NM_024867
AGI_HUM1_OLIGO_A_23_P127339	phosphatidylinositol 4-kinase type II BC003167
AGI_HUM1_OLIGO_A_23_P62399	hypothetical protein MGC15737 BC007622
AGI_HUM1_OLIGO_A_23_P251132	syntrophin, gamma 2 NM_018968
AGI_HUM1_OLIGO_A_23_P149545	histone 2, H2be NM_003528
AGI_HUM1_OLIGO_A_23_P65427	proteasome (prosome, macropain) activator subunit 2 (PA28 beta) NM_002818
AGI_HUM1_OLIGO_A_23_P82814	F-box only protein 32 NM_058229
AGI_HUM1_OLIGO_A_23_P83436	peptidase D BC004305
AGI_HUM1_OLIGO_A_23_P170628	hypothetical protein MGC2217 BC002546
AGI_HUM1_OLIGO_A_23_P204406	retinoblastoma binding protein 2 NM_005056
AGI_HUM1_OLIGO_A_23_P211631	fibulin 1 AF126110
AGI_HUM1_OLIGO_A_23_P44195	musashi homolog 2 (Drosophila) NM_138962
AGI_HUM1_OLIGO_A_23_P38574	insulin-like growth factor binding protein 4 BC016041
AGI_HUM1_OLIGO_A_23_P93973	transient receptor potential cation channel, subfamily V, member 5 NM_019841
AGI_HUM1_OLIGO_A_23_P46523	M16707
AGI_HUM1_OLIGO_A_23_P32377	X78342
AGI_HUM1_OLIGO_A_23_P18604	leucine aminopeptidase 3 NM_015907
AGI_HUM1_OLIGO_A_23_P146066	sperm associated antigen 1 NM_003114
AGI_HUM1_OLIGO_A_23_P81006	interleukin 8 Y00787
AGI_HUM1_OLIGO_A_23_P49317	dynactin 4 BC004191
AGI_HUM1_OLIGO_A_23_P132226	tyrosylprotein sulfotransferase 2 AK075139
AGI_HUM1_OLIGO_A_23_P62901	BTG family, member 2 NM_006763
AGI_HUM1_OLIGO_A_23_P210886	BCL2-like 1 NM_001191
AGI_HUM1_OLIGO_A_23_P202978	caspase 1, apoptosis-related cysteine protease (interleukin 1, beta, convertase) NM_033292
AGI_HUM1_OLIGO_A_23_P52527	hypothetical protein MGC45962 BC031343
AGI_HUM1_OLIGO_A_23_P16139	calcium homeostasis endoplasmic reticulum protein NM_006387
AGI_HUM1_OLIGO_A_23_P209564	cytochrome b reductase 1 NM_024843
AGI_HUM1_OLIGO_A_23_P5831	hippocalcin-like 1 NM_134421
AGI_HUM1_OLIGO_A_23_P78190	hypothetical protein FLJ22170 AK025823
AGI_HUM1_OLIGO_A_23_P258456	AF048693
AGI_HUM1_OLIGO_A_23_P215883	neurocalcin delta NM_032041
AGI_HUM1_OLIGO_A_23_P123662	TBC1 domain family, member 2 AK026105
AGI_HUM1_OLIGO_A_23_P108835	yippee protein NM_016061
AGI_HUM1_OLIGO_A_23_P62106	tissue inhibitor of metalloproteinase 1 (erythroid potentiating activity, collagenase inhibitor) BC000866
AGI_HUM1_OLIGO_A_23_P73801	transcription elongation factor A (SII)-like 1 BC000809
AGI_HUM1_OLIGO_A_23_P65129	hypothetical protein FLJ14800 NM_032840
AGI_HUM1_OLIGO_A_23_P58676	hypothetical protein FLJ14054 NM_024563
AGI_HUM1_OLIGO_A_23_P99665	hypothetical protein FLJ10357 AK001219
AGI_HUM1_OLIGO_A_23_P35349	supervillin NM_021738
AGI_HUM1_OLIGO_A_23_P143944	hypothetical protein FLJ23047 AK026700
AGI_HUM1_OLIGO_A_23_P7866	G protein-coupled receptor 115 NM_153838
AGI_HUM1_OLIGO_A_23_P29551	hypothetical protein FLJ11036 NM_018306
AGI_HUM1_OLIGO_A_23_P148454	cullin 4B AB014595
AGI_HUM1_OLIGO_A_23_P6914	oxysterol binding protein-like 11 NM_022776
AGI_HUM1_OLIGO_A_23_P209636	CDC42 effector protein (Rho GTPase binding) 3 AL136842
AGI_HUM1_OLIGO_A_23_P215227	DnaJ (Hsp40) homolog, subfamily B, member 6 NM_005494
AGI_HUM1_OLIGO_A_23_P148297	SH3 domain binding glutamic acid-rich protein like BC016709
AGI_HUM1_OLIGO_A_23_P208409	aarF domain containing kinase 4 BC013114
AGI_HUM1_OLIGO_A_23_P47685	Sjogren syndrome antigen A1 (52kDa, ribonucleoprotein autoantigen SS-A/Ro) M62800
AGI_HUM1_OLIGO_A_23_P38154	ferredoxin reductase NM_004110
AGI_HUM1_OLIGO_A_23_P85236	CAAX box 1 NM_003928
AGI_HUM1_OLIGO_A_23_P203120	immunoglobulin superfamily, member 4 AK075502
AGI_HUM1_OLIGO_A_23_P259272	WD repeat and SOCS box containing protein 2 NM_018639
AGI_HUM1_OLIGO_A_23_P30254	serum-inducible kinase NM_006622
AGI_HUM1_OLIGO_A_23_P145237	histone 1, H2bk BC000893
AGI_HUM1_OLIGO_A_23_P137543	hypothetical protein FLJ25476 NM_152493
AGI_HUM1_OLIGO_A_23_P16976	annexin A4 NM_001153
AGI_HUM1_OLIGO_A_23_P71752	zinc finger protein 216 NM_006007
AGI_HUM1_OLIGO_A_23_P151127	hypothetical protein PP1057 AF217967
AGI_HUM1_OLIGO_A_23_P98659	AF399618
AGI_HUM1_OLIGO_A_23_P137016	spermidine/spermine N1-acetyltransferase NM_002970
AGI_HUM1_OLIGO_A_23_P106080	ribonuclease, RNase A family, 7 NM_032572
AGI_HUM1_OLIGO_A_23_P115919	phytanoyl-CoA hydroxylase (Refsum disease) NM_006214
AGI_HUM1_OLIGO_A_23_P254887	zyxin BC008743
AGI_HUM1_OLIGO_A_23_P218807	ubiquitous tetratricopeptide containing protein RoXaN NM_017590
AGI_HUM1_OLIGO_A_23_P166686	angiomotin like 2 NM_016201
AGI_HUM1_OLIGO_A_23_P252721	deleted in liver cancer 1 AF026219

## Sheet: DOX-treated MCF-7
364 positive significant genes
AGI_HUM1_OLIGO_A_23_P48669	cyclin-dependent kinase inhibitor 3 (CDK2-associated dual specificity phosphatase) NM_005192
AGI_HUM1_OLIGO_A_23_P46539	differential display and activated by p53 NM_032636
AGI_HUM1_OLIGO_A_23_P133123	GAJ protein NM_032117
AGI_HUM1_OLIGO_A_23_P163481	BUB1 budding uninhibited by benzimidazoles 1 homolog beta (yeast) NM_001211
AGI_HUM1_OLIGO_A_23_P139547	tubulin, alpha 3 NM_006009
AGI_HUM1_OLIGO_A_23_P200866	stathmin 1/oncoprotein 18 NM_005563
AGI_HUM1_OLIGO_A_23_P88331	discs, large homolog 7 (Drosophila) NM_014750
AGI_HUM1_OLIGO_A_23_P208880	ubiquitin-like, containing PHD and RING finger domains, 1 NM_013282
AGI_HUM1_OLIGO_A_23_P140705	TRAF4 associated factor 1 BC045739
AGI_HUM1_OLIGO_A_23_P138507	cell division cycle 2, G1 to S and G2 to M NM_001786
AGI_HUM1_OLIGO_A_23_P50108	highly expressed in cancer, rich in leucine heptad repeats NM_006101
AGI_HUM1_OLIGO_A_23_P206059	protein regulator of cytokinesis 1 NM_003981
AGI_HUM1_OLIGO_A_23_P206183	nucleolar protein ANKT AF305711
AGI_HUM1_OLIGO_A_23_P87351	ribonucleotide reductase M1 polypeptide NM_001033
AGI_HUM1_OLIGO_A_23_P52017	asp (abnormal spindle)-like, microcephaly associated (Drosophila) NM_018136
AGI_HUM1_OLIGO_A_23_P168747	hypothetical protein FLJ20311 NM_017760
AGI_HUM1_OLIGO_A_23_P118815	baculoviral IAP repeat-containing 5 (survivin) BC000784
AGI_HUM1_OLIGO_A_23_P74115	RAD54-like (S. cerevisiae) NM_003579
AGI_HUM1_OLIGO_A_23_P35871	hypothetical protein FLJ23311 NM_024680
AGI_HUM1_OLIGO_A_23_P18579	pituitary tumor-transforming 2 NM_006607
AGI_HUM1_OLIGO_A_23_P7636	pituitary tumor-transforming 1 NM_004219
AGI_HUM1_OLIGO_A_23_P70007	hyaluronan-mediated motility receptor (RHAMM) NM_012484
AGI_HUM1_OLIGO_A_23_P155711	DNA glycosylase hFPG2 NM_018248
AGI_HUM1_OLIGO_A_23_P107421	thymidine kinase 1, soluble NM_003258
AGI_HUM1_OLIGO_A_23_P155765	high-mobility group box 2 NM_002129
AGI_HUM1_OLIGO_A_23_P60024	pituitary tumor-transforming 3 AF095289
AGI_HUM1_OLIGO_A_23_P157099	anillin, actin binding protein (scraps homolog, Drosophila) AF273437
AGI_HUM1_OLIGO_A_23_P45917	CDC28 protein kinase regulatory subunit 1B NM_001826
AGI_HUM1_OLIGO_A_23_P63789	ZW10 interactor NM_032997
AGI_HUM1_OLIGO_A_23_P254733	KSHV latent nuclear antigen interacting protein 1 NM_024629
AGI_HUM1_OLIGO_A_23_P115482	HSPC150 protein similar to ubiquitin-conjugating enzyme NM_014176
AGI_HUM1_OLIGO_A_23_P118834	topoisomerase (DNA) II alpha 170kDa NM_001067
AGI_HUM1_OLIGO_A_23_P250801	MCM2 minichromosome maintenance deficient 2, mitotin (S. cerevisiae) X67334
AGI_HUM1_OLIGO_A_23_P202232	antigen identified by monoclonal antibody Ki-67 X65550
AGI_HUM1_OLIGO_A_23_P54617	kinesin family member 22 AB017430
AGI_HUM1_OLIGO_A_23_P104651	cell division cycle associated 5 NM_080668
AGI_HUM1_OLIGO_A_23_P143207	ubiquitin-conjugating enzyme E2C BC016292
AGI_HUM1_OLIGO_A_23_P34788	kinesin family member 2C NM_006845
AGI_HUM1_OLIGO_A_23_P154068	tubulin, alpha 1 (testis specific) AK054731
AGI_HUM1_OLIGO_A_23_P214168	collagen, type XII, alpha 1 NM_004370
AGI_HUM1_OLIGO_A_23_P115872	chromosome 10 open reading frame 3 NM_018131
AGI_HUM1_OLIGO_A_23_P259586	TTK protein kinase NM_003318
AGI_HUM1_OLIGO_A_23_P143994	Fanconi anemia, complementation group D2 AL832427
AGI_HUM1_OLIGO_A_23_P51085	AD024 protein NM_020675
AGI_HUM1_OLIGO_A_23_P218827	polymerase (DNA directed), theta NM_006596
AGI_HUM1_OLIGO_A_23_P82699	T-LAK cell-originated protein kinase AB027249
AGI_HUM1_OLIGO_A_23_P88630	Bloom syndrome NM_000057
AGI_HUM1_OLIGO_A_23_P68610	TPX2, microtubule-associated protein homolog (Xenopus laevis) NM_012112
AGI_HUM1_OLIGO_A_23_P206632	membrane-associated tyrosine- and threonine-specific cdc2-inhibitory kinase U56816
AGI_HUM1_OLIGO_A_23_P114783	ADP-ribosyltransferase (NAD+; poly (ADP-ribose) polymerase) NM_001618
AGI_HUM1_OLIGO_A_23_P141965	similar to RIKEN cDNA 2410004L22 gene (M. musculus) BC010176
AGI_HUM1_OLIGO_A_23_P48175	hypothetical protein MGC5576 NM_024056
AGI_HUM1_OLIGO_A_23_P124417	BUB1 budding uninhibited by benzimidazoles 1 homolog (yeast) NM_004336
AGI_HUM1_OLIGO_A_23_P155815	chromosome condensation protein G NM_022346
AGI_HUM1_OLIGO_A_23_P89509	sperm associated antigen 5 NM_006461
AGI_HUM1_OLIGO_A_23_P100344	origin recognition complex, subunit 6 homolog-like (yeast) NM_014321
AGI_HUM1_OLIGO_A_23_P65757	cyclin B2 NM_004701
AGI_HUM1_OLIGO_A_23_P53276	timeless homolog (Drosophila) NM_003920
AGI_HUM1_OLIGO_A_23_P93690	MCM7 minichromosome maintenance deficient 7 (S. cerevisiae) NM_005916
AGI_HUM1_OLIGO_A_23_P128155	tubulin alpha 6 BC005946
AGI_HUM1_OLIGO_A_23_P19712	geminin, DNA replication inhibitor NM_015895
AGI_HUM1_OLIGO_A_23_P57379	CDC45 cell division cycle 45-like (S. cerevisiae) NM_003504
AGI_HUM1_OLIGO_A_23_P163143	NM_001107
AGI_HUM1_OLIGO_A_23_P200493	lamin B receptor NM_002296
AGI_HUM1_OLIGO_A_23_P19455	mediator of DNA damage checkpoint 1 D79992
AGI_HUM1_OLIGO_A_23_P76682	reticulon 3 AF059524
AGI_HUM1_OLIGO_A_23_P7873	MCM3 minichromosome maintenance deficient 3 (S. cerevisiae) NM_002388
AGI_HUM1_OLIGO_A_23_P131866	serine/threonine kinase 6 NM_003600
AGI_HUM1_OLIGO_A_23_P63711	ADP-ribosylation factor-like 3 NM_004311
AGI_HUM1_OLIGO_A_23_P123974	deoxythymidylate kinase (thymidylate kinase) AF258562
AGI_HUM1_OLIGO_A_23_P116264	neurogranin (protein kinase C substrate, RC3) NM_006176
AGI_HUM1_OLIGO_A_23_P48835	kinesin family member 23 NM_138555
AGI_HUM1_OLIGO_A_23_P87192	flap structure-specific endonuclease 1 BC000323
AGI_HUM1_OLIGO_A_23_P202624	galanin BC030241
AGI_HUM1_OLIGO_A_23_P37704	DNA replication factor NM_030928
AGI_HUM1_OLIGO_A_23_P154294	hypothetical protein MGC13005 NM_032685
AGI_HUM1_OLIGO_A_23_P212844	transforming, acidic coiled-coil containing protein 3 NM_006342
AGI_HUM1_OLIGO_A_23_P15843	BRCA1 interacting protein C-terminal helicase 1 AF360549
AGI_HUM1_OLIGO_A_23_P151625	AF152961
AGI_HUM1_OLIGO_A_23_P254702	DEK oncogene (DNA binding) BC035259
AGI_HUM1_OLIGO_A_23_P200310	hypothetical protein FLJ20354 NM_017779
AGI_HUM1_OLIGO_A_23_P88484	dUTP pyrophosphatase U31930
AGI_HUM1_OLIGO_A_23_P71558	RecQ protein-like 4 NM_004260
AGI_HUM1_OLIGO_A_23_P95302	replication factor C (activator 1) 5, 36.5kDa NM_181578
AGI_HUM1_OLIGO_A_23_P19291	tubulin, beta polypeptide NM_001069
AGI_HUM1_OLIGO_A_23_P128597	tubulin, alpha 2 BC011721
AGI_HUM1_OLIGO_A_23_P207400	breast cancer 1, early onset NM_007294
AGI_HUM1_OLIGO_A_23_P256455	replication protein A3, 14kDa NM_002947
AGI_HUM1_OLIGO_A_23_P74349	cell division cycle associated 1 NM_145697
AGI_HUM1_OLIGO_A_23_P206396	chemokine-like factor NM_016951
AGI_HUM1_OLIGO_A_23_P102109	tubulin, alpha 4 NM_025019
AGI_HUM1_OLIGO_A_23_P65110	Rac GTPase activating protein 1 NM_013277
AGI_HUM1_OLIGO_A_23_P49972	CDC6 cell division cycle 6 homolog (S. cerevisiae) NM_001254
AGI_HUM1_OLIGO_A_23_P65307	hypothetical protein FLJ22774 NM_032229
AGI_HUM1_OLIGO_A_23_P251421	cell division cycle associated 7 NM_031942
AGI_HUM1_OLIGO_A_23_P23303	exonuclease 1 NM_003686
AGI_HUM1_OLIGO_A_23_P165937	chromosome 20 open reading frame 172 NM_024918
AGI_HUM1_OLIGO_A_23_P76388	uracil-DNA glycosylase Y09008
AGI_HUM1_OLIGO_A_23_P68102	thymosin, beta 10 BC016731
AGI_HUM1_OLIGO_A_23_P213166	NM_138698
AGI_HUM1_OLIGO_A_23_P157795	catenin (cadherin-associated protein), alpha-like 1 NM_003798
AGI_HUM1_OLIGO_A_23_P9571	epithelial cell transforming sequence 2 oncogene BC006838
AGI_HUM1_OLIGO_A_23_P258174	mutS homolog 5 (E. coli) AJ245661
AGI_HUM1_OLIGO_A_23_P94422	maternal embryonic leucine zipper kinase NM_014791
AGI_HUM1_OLIGO_A_23_P12816	helicase, lymphoid-specific NM_018063
AGI_HUM1_OLIGO_A_23_P71644	Fanconi anemia, complementation group G NM_004629
AGI_HUM1_OLIGO_A_23_P133147	H2A histone family, member Z BC018002
AGI_HUM1_OLIGO_A_23_P117852	KIAA0101 gene product NM_014736
AGI_HUM1_OLIGO_A_23_P136222	ribonucleotide reductase M2 polypeptide X59618
AGI_HUM1_OLIGO_A_23_P112341	hypothetical protein FLJ12888 NM_024945
AGI_HUM1_OLIGO_A_23_P152136	hypothetical protein FLJ13912 NM_022770
AGI_HUM1_OLIGO_A_23_P139312	hypothetical protein LOC200895 NM_176815
AGI_HUM1_OLIGO_A_23_P252740	defective in sister chromatid cohesion homolog 1 (S. cerevisiae) NM_024094
AGI_HUM1_OLIGO_A_23_P90612	MCM6 minichromosome maintenance deficient 6 (MIS5 homolog, S. pombe) (S. cerevisiae) NM_005915
AGI_HUM1_OLIGO_A_23_P215208	fidgetin-like 1 NM_022116
AGI_HUM1_OLIGO_A_23_P155989	leucine zipper protein FKSG14 NM_022145
AGI_HUM1_OLIGO_A_23_P151150	forkhead box M1 NM_021953
AGI_HUM1_OLIGO_A_23_P2355	chromobox homolog 5 (HP1 alpha homolog, Drosophila) NM_012117
AGI_HUM1_OLIGO_A_23_P117494	methylenetetrahydrofolate dehydrogenase (NADP+ dependent), methenyltetrahydrofolate cyclohydrolase, formyltetrahydrofolate synthetase NM_005956
AGI_HUM1_OLIGO_A_23_P42630	hypothetical protein FLJ20257 BC016396
AGI_HUM1_OLIGO_A_23_P8241	F-box only protein 5 NM_012177
AGI_HUM1_OLIGO_A_23_P135364	deoxythymidylate kinase (thymidylate kinase) NM_012145
AGI_HUM1_OLIGO_A_23_P79429	hypothetical protein DKFZp762E1312 AL162048
AGI_HUM1_OLIGO_A_23_P143184	v-myb myeloblastosis viral oncogene homolog (avian)-like 2 X13293
AGI_HUM1_OLIGO_A_23_P250313	KIAA1524 protein AK022912
AGI_HUM1_OLIGO_A_23_P216068	PRO2000 protein NM_014109
AGI_HUM1_OLIGO_A_23_P92441	MAD2 mitotic arrest deficient-like 1 (yeast) NM_002358
AGI_HUM1_OLIGO_A_23_P106544	DC13 protein NM_020188
AGI_HUM1_OLIGO_A_23_P96328	hypothetical protein FLJ20105 AK000112
AGI_HUM1_OLIGO_A_23_P136817	kinetochore associated 1 NM_014708
AGI_HUM1_OLIGO_A_23_P18196	replication factor C (activator 1) 4, 37kDa NM_002916
AGI_HUM1_OLIGO_A_23_P161607	polymerase (DNA-directed), alpha (70kD) BC002990
AGI_HUM1_OLIGO_A_23_P102231	small nuclear ribonucleoprotein polypeptide G BC022432
AGI_HUM1_OLIGO_A_23_P74458	KIAA0907 protein AB020714
AGI_HUM1_OLIGO_A_23_P118246	HSPC037 protein NM_016095
AGI_HUM1_OLIGO_A_23_P151405	cytoskeleton associated protein 2 NM_018204
AGI_HUM1_OLIGO_A_23_P11862	hypothetical protein FLJ10706 NM_018186
AGI_HUM1_OLIGO_A_23_P206544	likely ortholog of mouse Shc SH2-domain binding protein 1 AK025662
AGI_HUM1_OLIGO_A_23_P32707	extra spindle poles like 1 (S. cerevisiae) NM_012291
AGI_HUM1_OLIGO_A_23_P215976	cyclin E2 BC007015
AGI_HUM1_OLIGO_A_23_P258493	lamin B1 NM_005573
AGI_HUM1_OLIGO_A_23_P122197	cyclin B1 NM_031966
AGI_HUM1_OLIGO_A_23_P40445	carbonyl reductase 3 BC002812
AGI_HUM1_OLIGO_A_23_P65040	Rac GTPase activating protein 1 BC032754
AGI_HUM1_OLIGO_A_23_P109453	CHK2 checkpoint homolog (S. pombe) BC004207
AGI_HUM1_OLIGO_A_23_P145904	histone H2A.F/Z variant NM_012412
AGI_HUM1_OLIGO_A_23_P254654	chloride intracellular channel 3 NM_004669
AGI_HUM1_OLIGO_A_23_P12343	glutathione S-transferase M3 (brain) NM_000849
AGI_HUM1_OLIGO_A_23_P88740	uncharacterized bone marrow protein BM039 NM_018455
AGI_HUM1_OLIGO_A_23_P99292	RAD51-interacting protein NM_006479
AGI_HUM1_OLIGO_A_23_P104372	DnaJ (Hsp40) homolog, subfamily C, member 9 NM_015190
AGI_HUM1_OLIGO_A_23_P88731	RAD51 homolog (RecA homolog, E. coli) (S. cerevisiae) NM_002875
AGI_HUM1_OLIGO_A_23_P130626	leukocyte receptor cluster (LRC) member 5 NM_024075
AGI_HUM1_OLIGO_A_23_P103159	chromosome 22 open reading frame 18 AL160131
AGI_HUM1_OLIGO_A_23_P82738	RAD54B homolog NM_012415
AGI_HUM1_OLIGO_A_23_P254612	activator of S phase kinase AB028070
AGI_HUM1_OLIGO_A_23_P163027	ADP-ribosyltransferase (NAD+; poly(ADP-ribose) polymerase)-like 2 NM_005484
AGI_HUM1_OLIGO_A_23_P119254	ASF1 anti-silencing function 1 homolog B (S. cerevisiae) NM_018154
AGI_HUM1_OLIGO_A_23_P10385	RA-regulated nuclear matrix-associated protein NM_016448
AGI_HUM1_OLIGO_A_23_P76761	vaccinia related kinase 1 BC005970
AGI_HUM1_OLIGO_A_23_P98891	cyclin-dependent kinase 2 BC003065
AGI_HUM1_OLIGO_A_23_P71140	polymerase (DNA directed), delta 2, regulatory subunit 50kDa BC000459
AGI_HUM1_OLIGO_A_23_P138016	Homo sapiens, clone MGC:32686 IMAGE:4051739, mRNA, complete cds BC029430
AGI_HUM1_OLIGO_A_23_P157038	hypothetical protein MGC40499 NM_152755
AGI_HUM1_OLIGO_A_23_P102202	mutS homolog 6 (E. coli) NM_000179
AGI_HUM1_OLIGO_A_23_P255376	hypothetical protein FLJ20647 NM_017918
AGI_HUM1_OLIGO_A_23_P88362	peptidylprolyl isomerase (cyclophilin) like 5 AY052405
AGI_HUM1_OLIGO_A_23_P31866	TRAP/Mediator complex component NM_080651
AGI_HUM1_OLIGO_A_23_P70785	absent in melanoma 1 U83115
AGI_HUM1_OLIGO_A_23_P65448	chromosome 14 open reading frame 94 BC001916
AGI_HUM1_OLIGO_A_23_P30275	hypothetical protein MGC3265 NM_024028
AGI_HUM1_OLIGO_A_23_P25019	primase, polypeptide 1, 49kDa NM_000946
AGI_HUM1_OLIGO_A_23_P150667	kinesin family member 18A NM_031217
AGI_HUM1_OLIGO_A_23_P63402	LGN protein NM_013296
AGI_HUM1_OLIGO_A_23_P216517	hypothetical protein FLJ14642 BC033666
AGI_HUM1_OLIGO_A_23_P113429	hypothetical protein FLJ31579 AK056141
AGI_HUM1_OLIGO_A_23_P375	cell division cycle associated 8 NM_018101
AGI_HUM1_OLIGO_A_23_P401	centromere protein F, 350/400ka (mitosin) NM_016343
AGI_HUM1_OLIGO_A_23_P118894	hypothetical protein MGC11242 NM_024320
AGI_HUM1_OLIGO_A_23_P120315	methylene tetrahydrofolate dehydrogenase (NAD+ dependent), methenyltetrahydrofolate cyclohydrolase BC017054
AGI_HUM1_OLIGO_A_23_P27490	DNA (cytosine-5-)-methyltransferase 1 X63692
AGI_HUM1_OLIGO_A_23_P155968	serine/threonine kinase 18 AB006972
AGI_HUM1_OLIGO_A_23_P205281	chromosome 14 open reading frame 2 NM_004894
AGI_HUM1_OLIGO_A_23_P205456	U82938
AGI_HUM1_OLIGO_A_23_P97161	transcription termination factor, RNA polymerase II NM_003594
AGI_HUM1_OLIGO_A_23_P22033	MYC-associated zinc finger protein (purine-binding transcription factor) M94046
AGI_HUM1_OLIGO_A_23_P8640	G protein-coupled receptor 30 NM_001505
AGI_HUM1_OLIGO_A_23_P25873	AND-1 protein NM_007086
AGI_HUM1_OLIGO_A_23_P89801	acetyl-Coenzyme A acyltransferase 2 (mitochondrial 3-oxoacyl-Coenzyme A thiolase) AK054673
AGI_HUM1_OLIGO_A_23_P252335	chromosome 21 open reading frame 45 NM_018944
AGI_HUM1_OLIGO_A_23_P60271	SMC2 structural maintenance of chromosomes 2-like 1 (yeast) NM_006444
AGI_HUM1_OLIGO_A_23_P14062	nuclear pore complex protein NM_020401
AGI_HUM1_OLIGO_A_23_P102471	mutS homolog 2, colon cancer, nonpolyposis type 1 (E. coli) NM_000251
AGI_HUM1_OLIGO_A_23_P49878	hypothetical protein FLJ10156 NM_019013
AGI_HUM1_OLIGO_A_23_P133954	kinesin family member C1 BC000712
AGI_HUM1_OLIGO_A_23_P137514	influenza virus NS1A binding protein AK093912
AGI_HUM1_OLIGO_A_23_P156739	chromosome 6 open reading frame 125 NM_032340
AGI_HUM1_OLIGO_A_23_P148807	CDC7 cell division cycle 7 (S. cerevisiae) NM_003503
AGI_HUM1_OLIGO_A_23_P43425	hypothetical protein FLJ10110 NM_017998
AGI_HUM1_OLIGO_A_23_P21167	hypothetical protein MGC33212 BC021177
AGI_HUM1_OLIGO_A_23_P129188	ceroid-lipofuscinosis, neuronal 6, late infantile, variant AF308287
AGI_HUM1_OLIGO_A_23_P259641	enhancer of zeste homolog 2 (Drosophila) NM_004456
AGI_HUM1_OLIGO_A_23_P89020	alanyl-tRNA synthetase D32050
AGI_HUM1_OLIGO_A_23_P167553	mutS homolog 3 (E. coli) NM_002439
AGI_HUM1_OLIGO_A_23_P200829	formin binding protein 2 AB007925
AGI_HUM1_OLIGO_A_23_P51069	cytochrome c oxidase subunit Vb NM_001862
AGI_HUM1_OLIGO_A_23_P149239	hepatoma-derived growth factor (high-mobility group protein 1-like) D16431
AGI_HUM1_OLIGO_A_23_P51966	TAL1 (SCL) interrupting locus NM_003035
AGI_HUM1_OLIGO_A_23_P7732	centrin, EF-hand protein, 3 (CDC31 homolog, yeast) NM_004365
AGI_HUM1_OLIGO_A_23_P99604	hypothetical protein FLJ20333 NM_017769
AGI_HUM1_OLIGO_A_23_P50344	tubulin, beta, 5 BC006570
AGI_HUM1_OLIGO_A_23_P201731	TNF receptor-associated factor 5 NM_004619
AGI_HUM1_OLIGO_A_23_P165819	calmodulin 2 (phosphorylase kinase, delta) BC008437
AGI_HUM1_OLIGO_A_23_P125265	karyopherin alpha 2 (RAG cohort 1, importin alpha 1) NM_002266
AGI_HUM1_OLIGO_A_23_P212284	DKFZP434C245 protein NM_015426
AGI_HUM1_OLIGO_A_23_P11652	ubiquitin specific protease 1 NM_003368
AGI_HUM1_OLIGO_A_23_P26777	pericentrin 1 NM_024844
AGI_HUM1_OLIGO_A_23_P20615	acidic (leucine-rich) nuclear phosphoprotein 32 family, member B NM_006401
AGI_HUM1_OLIGO_A_23_P99138	mitochondrial ribosomal protein L51 NM_016497
AGI_HUM1_OLIGO_A_23_P50456	polymerase (DNA directed), delta 1, catalytic subunit 125kDa NM_002691
AGI_HUM1_OLIGO_A_23_P162805	high-mobility group box 1 BC030981
AGI_HUM1_OLIGO_A_23_P163099	polymerase (DNA directed), epsilon 2 (p59 subunit) NM_002692
AGI_HUM1_OLIGO_A_23_P253752	DUF729 domain containing 1 NM_138419
AGI_HUM1_OLIGO_A_23_P136805	KIAA0013 gene product BC039563
AGI_HUM1_OLIGO_A_23_P129614	cleavage and polyadenylation specific factor 5, 25 kDa NM_007006
AGI_HUM1_OLIGO_A_23_P251695	NTF2-like export factor 1 NM_013248
AGI_HUM1_OLIGO_A_23_P89941	cyclin-dependent kinase inhibitor 2D (p19, inhibits CDK4) NM_001800
AGI_HUM1_OLIGO_A_23_P96872	HSPCO34 protein NM_016126
AGI_HUM1_OLIGO_A_23_P12643	Cyt19 protein NM_020682
AGI_HUM1_OLIGO_A_23_P80068	BTG family, member 3 NM_006806
AGI_HUM1_OLIGO_A_23_P59147	LSM2 homolog, U6 small nuclear RNA associated (S. cerevisiae) AJ245416
AGI_HUM1_OLIGO_A_23_P167227	L-3-hydroxyacyl-Coenzyme A dehydrogenase, short chain NM_005327
AGI_HUM1_OLIGO_A_23_P201030	glucosidase, beta; acid (includes glucosylceramidase) BC003356
AGI_HUM1_OLIGO_A_23_P169446	AJ271804
AGI_HUM1_OLIGO_A_23_P93750	LSM5 homolog, U6 small nuclear RNA associated (S. cerevisiae) NM_012322
AGI_HUM1_OLIGO_A_23_P81914	beta 5-tubulin AF070600
AGI_HUM1_OLIGO_A_23_P99930	timeless-interacting protein NM_017858
AGI_HUM1_OLIGO_A_23_P212196	8-oxoguanine DNA glycosylase NM_016821
AGI_HUM1_OLIGO_A_23_P87769	hypothetical protein FLJ20641 NM_017915
AGI_HUM1_OLIGO_A_23_P55769	ubiquitin carrier protein M91670
AGI_HUM1_OLIGO_A_23_P164826	ribonuclease H2, large subunit NM_006397
AGI_HUM1_OLIGO_A_23_P118142	ADP-ribosylation factor-like 6 interacting protein BC010281
AGI_HUM1_OLIGO_A_23_P169189	inhibitor of kappa light polypeptide gene enhancer in B-cells, kinase complex-associated protein NM_003640
AGI_HUM1_OLIGO_A_23_P43157	v-myb myeloblastosis viral oncogene homolog (avian)-like 1 X66087
AGI_HUM1_OLIGO_A_23_P116387	inner centromere protein antigens 135/155kDa NM_020238
AGI_HUM1_OLIGO_A_23_P89709	hypothetical protein FLJ10352 AL136818
AGI_HUM1_OLIGO_A_23_P93823	replication factor C (activator 1) 2, 40kDa NM_181471
AGI_HUM1_OLIGO_A_23_P74034	Siah-interacting protein AF057356
AGI_HUM1_OLIGO_A_23_P134295	nudix (nucleoside diphosphate linked moiety X)-type motif 1 NM_002452
AGI_HUM1_OLIGO_A_23_P160934	acidic (leucine-rich) nuclear phosphoprotein 32 family, member E AY057381
AGI_HUM1_OLIGO_A_23_P149668	kinesin family member 14 D26361
AGI_HUM1_OLIGO_A_23_P11295	mature T-cell proliferation 1 NM_014221
AGI_HUM1_OLIGO_A_23_P70233	aldehyde dehydrogenase 7 family, member A1 S74728
AGI_HUM1_OLIGO_A_23_P206441	Fanconi anemia, complementation group A NM_000135
AGI_HUM1_OLIGO_A_23_P166336	hypothetical protein DKFZp434N035 NM_032262
AGI_HUM1_OLIGO_A_23_P161474	MCM10 minichromosome maintenance deficient 10 (S. cerevisiae) AB042719
AGI_HUM1_OLIGO_A_23_P67708	transcription factor 3 (E2A immunoglobulin enhancer binding factors E12/E47) M65214
AGI_HUM1_OLIGO_A_23_P93329	mutS homolog 5 (E. coli) AF048986
AGI_HUM1_OLIGO_A_23_P14636	microfibrillar-associated protein 1 NM_005926
AGI_HUM1_OLIGO_A_23_P62768	beta-casein-like protein NM_033504
AGI_HUM1_OLIGO_A_23_P67771	BRCA1 associated RING domain 1 NM_000465
AGI_HUM1_OLIGO_A_23_P139334	hypothetical protein FLJ11848 AK021910
AGI_HUM1_OLIGO_A_23_P80817	neuronal protein NM_013259
AGI_HUM1_OLIGO_A_23_P14193	replication factor C (activator 1) 3, 38kDa NM_002915
AGI_HUM1_OLIGO_A_23_P107073	replication protein A1, 70kDa NM_002945
AGI_HUM1_OLIGO_A_23_P100127	AF15q14 protein NM_020380
AGI_HUM1_OLIGO_A_23_P149535	solute carrier family 27 (fatty acid transporter), member 3 BC009916
AGI_HUM1_OLIGO_A_23_P259438	deoxycytidine kinase NM_000788
AGI_HUM1_OLIGO_A_23_P108042	natural cytotoxicity triggering receptor 1 NM_004829
AGI_HUM1_OLIGO_A_23_P253524	centromere protein E, 312kDa NM_001813
AGI_HUM1_OLIGO_A_23_P57588	G-2 and S-phase expressed 1 NM_016426
AGI_HUM1_OLIGO_A_23_P118582	L38933
AGI_HUM1_OLIGO_A_23_P52161	likely ortholog of rat SNF1/AMP-activated protein kinase NM_030952
AGI_HUM1_OLIGO_A_23_P148194	SIPL protein AK001775
AGI_HUM1_OLIGO_A_23_P201979	cAMP responsive element modulator NM_001881
AGI_HUM1_OLIGO_A_23_P57347	pericentrin 2 (kendrin) NM_006031
AGI_HUM1_OLIGO_A_23_P258221	ATP-binding cassette, sub-family C (CFTR/MRP), member 5 NM_005688
AGI_HUM1_OLIGO_A_23_P162719	diaphanous homolog 3 (Drosophila) NM_030932
AGI_HUM1_OLIGO_A_23_P34794	nuclear autoantigenic sperm protein (histone-binding) M97856
AGI_HUM1_OLIGO_A_23_P142045	peroxiredoxin 2 NM_005809
AGI_HUM1_OLIGO_A_23_P136787	hypothetical protein MGC14799 NM_032336
AGI_HUM1_OLIGO_A_23_P256956	kinesin family member 20A NM_005733
AGI_HUM1_OLIGO_A_23_P170751	polymerase (DNA directed), epsilon U49356
AGI_HUM1_OLIGO_A_23_P78664	DEAD (Asp-Glu-Ala-Asp) box polypeptide 39 NM_138998
AGI_HUM1_OLIGO_A_23_P73763	DNA segment on chromosome X (unique) 9879 expressed sequence NM_006014
AGI_HUM1_OLIGO_A_23_P111288	chromosome 6 open reading frame 53 NM_016462
AGI_HUM1_OLIGO_A_23_P168637	hypothetical protein MGC10911 BC004308
AGI_HUM1_OLIGO_A_23_P162822	Opa-interacting protein 2 NM_181503
AGI_HUM1_OLIGO_A_23_P132863	LSM3 homolog, U6 small nuclear RNA associated (S. cerevisiae) AF182418
AGI_HUM1_OLIGO_A_23_P7679	nucleoporin 155kDa NM_153485
AGI_HUM1_OLIGO_A_23_P37954	cyclin F U17105
AGI_HUM1_OLIGO_A_23_P94174	mitochondrial ribosomal protein L15 NM_014175
AGI_HUM1_OLIGO_A_23_P213745	chemokine (C-X-C motif) ligand 14 NM_004887
AGI_HUM1_OLIGO_A_23_P201988	hypothetical protein FLJ14813 AK027719
AGI_HUM1_OLIGO_A_23_P78149	homolog of yeast Mis12 BC000229
AGI_HUM1_OLIGO_A_23_P109539	apolipoprotein B mRNA editing enzyme, catalytic polypeptide-like 3B U61083
AGI_HUM1_OLIGO_A_23_P26557	hypothetical protein FLJ13909 NM_025108
AGI_HUM1_OLIGO_A_23_P16339	SUMO-1 activating enzyme subunit 1 AK055481
AGI_HUM1_OLIGO_A_23_P133694	solute carrier family 29 (nucleoside transporters), member 1 NM_004955
AGI_HUM1_OLIGO_A_23_P126757	hypothetical protein FLJ21919 NM_023015
AGI_HUM1_OLIGO_A_23_P146456	cathepsin L2 NM_001333
AGI_HUM1_OLIGO_A_23_P7101	stem-loop (histone) binding protein NM_006527
AGI_HUM1_OLIGO_A_23_P1254	glutathione S-transferase omega 1 NM_004832
AGI_HUM1_OLIGO_A_23_P128734	enhancer of rudimentary homolog (Drosophila) NM_004450
AGI_HUM1_OLIGO_A_23_P206901	nudE nuclear distribution gene E homolog 1 (A. nidulans) NM_017668
AGI_HUM1_OLIGO_A_23_P252306	inhibitor of DNA binding 1, dominant negative helix-loop-helix protein NM_002165
AGI_HUM1_OLIGO_A_23_P58321	cyclin A2 NM_001237
AGI_HUM1_OLIGO_A_23_P24997	cyclin-dependent kinase 4 NM_000075
AGI_HUM1_OLIGO_A_23_P69720	annexin A5 NM_001154
AGI_HUM1_OLIGO_A_23_P122233	mitochondrial ribosomal protein L22 NM_014180
AGI_HUM1_OLIGO_A_23_P256432	protein phosphatase 2, regulatory subunit B (B56), alpha isoform NM_006243
AGI_HUM1_OLIGO_A_23_P60488	outer dense fiber of sperm tails 2 NM_002540
AGI_HUM1_OLIGO_A_23_P131706	hypothetical gene supported by BC028282; BC028282; BC028282 BC042036
AGI_HUM1_OLIGO_A_23_P91619	macrophage migration inhibitory factor (glycosylation-inhibiting factor) NM_002415
AGI_HUM1_OLIGO_A_23_P131383	PHD finger protein 9 NM_018062
AGI_HUM1_OLIGO_A_23_P147782	scratch homolog 1, zinc finger protein (Drosophila) NM_031309
AGI_HUM1_OLIGO_A_23_P80098	phosphoribosylglycinamide formyltransferase, phosphoribosylglycinamide synthetase, phosphoribosylaminoimidazole synthetase NM_000819
AGI_HUM1_OLIGO_A_23_P29595	ribosomal protein L39-like BC012328
AGI_HUM1_OLIGO_A_23_P130149	enolase 3, (beta, muscle) NM_001976
AGI_HUM1_OLIGO_A_23_P91590	RAN binding protein 1 NM_002882
AGI_HUM1_OLIGO_A_23_P162481	cell division cycle associated 3 BC002551
AGI_HUM1_OLIGO_A_23_P112673	hypothetical protein FLJ10036 AK000898
AGI_HUM1_OLIGO_A_23_P99985	high-mobility group box 1 NM_002128
AGI_HUM1_OLIGO_A_23_P71727	CDC28 protein kinase regulatory subunit 2 NM_001827
AGI_HUM1_OLIGO_A_23_P156852	peroxisomal D3,D2-enoyl-CoA isomerase NM_006117
AGI_HUM1_OLIGO_A_23_P157405	16.7Kd protein NM_016139
AGI_HUM1_OLIGO_A_23_P216355	nuclear factor of kappa light polypeptide gene enhancer in B-cells inhibitor-like 2 NM_013432
AGI_HUM1_OLIGO_A_23_P255286	hypothetical protein FLJ20297 NM_017751
AGI_HUM1_OLIGO_A_23_P99452	breast cancer 2, early onset NM_000059
AGI_HUM1_OLIGO_A_23_P121602	sin3-associated polypeptide, 30kDa NM_003864
AGI_HUM1_OLIGO_A_23_P128388	vacuolar protein sorting 29 (yeast) BC000880
AGI_HUM1_OLIGO_A_23_P250025	chromosome 14 open reading frame 2 BC001944
AGI_HUM1_OLIGO_A_23_P168651	cyclin-dependent kinase 6 NM_001259
AGI_HUM1_OLIGO_A_23_P42045	origin recognition complex, subunit 3-like (yeast) NM_181837
AGI_HUM1_OLIGO_A_23_P48099	nucleoporin Nup37 NM_024057
AGI_HUM1_OLIGO_A_23_P105028	DKFZP564J0863 protein NM_015459
AGI_HUM1_OLIGO_A_23_P107653	electron-transfer-flavoprotein, beta polypeptide NM_001985
AGI_HUM1_OLIGO_A_23_P42695	chromosome 7 open reading frame 24 NM_024051
AGI_HUM1_OLIGO_A_23_P15727	FK506 binding protein 10, 65 kDa NM_021939
AGI_HUM1_OLIGO_A_23_P140088	hypothetical protein FLJ11712 NM_024570
AGI_HUM1_OLIGO_A_23_P159833	zinc finger protein 183 (RING finger, C3HC4 type) NM_004541
AGI_HUM1_OLIGO_A_23_P94795	TEA domain family member 4 NM_003213
AGI_HUM1_OLIGO_A_23_P13512	DKFZP564M082 protein BC005156
AGI_HUM1_OLIGO_A_23_P122876	TAF6 RNA polymerase II, TATA box binding protein (TBP)-associated factor, 80kDa NM_005641
AGI_HUM1_OLIGO_A_23_P127460	signal-induced proliferation-associated gene 1 NM_153253
AGI_HUM1_OLIGO_A_23_P46767	hypothetical protein FLJ20147 AK000154
AGI_HUM1_OLIGO_A_23_P214594	chromosome 6 open reading frame 135 NM_024839
AGI_HUM1_OLIGO_A_23_P25069	hypothetical protein DKFZp434C0631 NM_173498
AGI_HUM1_OLIGO_A_23_P1549	hypothetical protein LOC114971 BC020242
AGI_HUM1_OLIGO_A_23_P6514	NM_021024
AGI_HUM1_OLIGO_A_23_P56567	gem (nuclear organelle) associated protein 6 NM_024775
AGI_HUM1_OLIGO_A_23_P132138	chromosome 21 open reading frame 58 NM_058180
AGI_HUM1_OLIGO_A_23_P100486	hypothetical protein IMAGE3455200 NM_024006
AGI_HUM1_OLIGO_A_23_P85969	hypothetical protein FLJ20403 BC038454
AGI_HUM1_OLIGO_A_23_P148980	hypothetical protein FLJ10514 AK001376
AGI_HUM1_OLIGO_A_23_P76961	ribosomal protein S29 NM_001032
AGI_HUM1_OLIGO_A_23_P94009	LSM8 homolog, U6 small nuclear RNA associated (S. cerevisiae) BC002742
AGI_HUM1_OLIGO_A_23_P110802	centromere protein H NM_022909
AGI_HUM1_OLIGO_A_23_P202594	hypothetical protein FLJ13081 NM_024834
AGI_HUM1_OLIGO_A_23_P203949	DEAD/H (Asp-Glu-Ala-Asp/His) box polypeptide 11 (CHL1-like helicase homolog, S. cerevisiae) NM_004399
AGI_HUM1_OLIGO_A_23_P140423	NADH dehydrogenase (ubiquinone) 1 beta subcomplex, 1, 7kDa NM_004545
AGI_HUM1_OLIGO_A_23_P152297	polymerase (RNA) III (DNA directed) polypeptide K, 12.3 kDa AF060223
AGI_HUM1_OLIGO_A_23_P146284	squalene epoxidase NM_003129
AGI_HUM1_OLIGO_A_23_P117558	FK506 binding protein 3, 25kDa NM_002013
62 negative significant genes
AGI_HUM1_OLIGO_A_23_P16976	annexin A4 NM_001153
AGI_HUM1_OLIGO_A_23_P168882	tumor protein p53 inducible nuclear protein 1 NM_033285
AGI_HUM1_OLIGO_A_23_P144944	MAD, mothers against decapentaplegic homolog 5 (Drosophila) NM_005903
AGI_HUM1_OLIGO_A_23_P104492	3'-phosphoadenosine 5'-phosphosulfate synthase 2 AF150754
AGI_HUM1_OLIGO_A_23_P19565	RNA helicase family NM_006828
AGI_HUM1_OLIGO_A_23_P16523	prostate differentiation factor NM_004864
AGI_HUM1_OLIGO_A_23_P130876	hypothetical protein MGC43537 NM_178544
AGI_HUM1_OLIGO_A_23_P23227	protein kinase C-like 2 NM_006256
AGI_HUM1_OLIGO_A_23_P53193	synaptotagmin-like 2 NM_032943
AGI_HUM1_OLIGO_A_23_P93562	sestrin 1 NM_014454
AGI_HUM1_OLIGO_A_23_P23673	syntaxin 7 BC011975
AGI_HUM1_OLIGO_A_23_P108501	EphA4 NM_004438
AGI_HUM1_OLIGO_A_23_P128486	chromosome 12 open reading frame 5 NM_020375
AGI_HUM1_OLIGO_A_23_P119899	Homo sapiens, Similar to nuclear localization signals binding protein 1, clone MGC:21810 IMAGE:4183576, mRNA, complete cds BC016981
AGI_HUM1_OLIGO_A_23_P146066	sperm associated antigen 1 NM_003114
AGI_HUM1_OLIGO_A_23_P56369	ATP-binding cassette, sub-family A (ABC1), member 12 AY033486
AGI_HUM1_OLIGO_A_23_P23221	growth arrest and DNA-damage-inducible, alpha NM_001924
AGI_HUM1_OLIGO_A_23_P256085	arylsulfatase E (chondrodysplasia punctata 1) X83573
AGI_HUM1_OLIGO_A_23_P99853	hypothetical protein FLJ10980 AB037791
AGI_HUM1_OLIGO_A_23_P201022	pyruvate kinase, liver and RBC NM_000298
AGI_HUM1_OLIGO_A_23_P7099	aspartylglucosaminidase NM_000027
AGI_HUM1_OLIGO_A_23_P147801	hypothetical protein FLJ10997 NM_018293
AGI_HUM1_OLIGO_A_23_P63896	tumor necrosis factor receptor superfamily, member 6 NM_000043
AGI_HUM1_OLIGO_A_23_P255653	tumor necrosis factor receptor superfamily, member 10a NM_003844
AGI_HUM1_OLIGO_A_23_P59005	transporter 1, ATP-binding cassette, sub-family B (MDR/TAP) NM_000593
AGI_HUM1_OLIGO_A_23_P8412	UDP-N-acetyl-alpha-D-galactosamine:polypeptide N-acetylgalactosaminyltransferase 11 (GalNAc-T11) NM_022087
AGI_HUM1_OLIGO_A_23_P170713	I_964051
AGI_HUM1_OLIGO_A_23_P21150	AF203815
AGI_HUM1_OLIGO_A_23_P49610	hypothetical protein MGC14376 NM_032895
AGI_HUM1_OLIGO_A_23_P159011	ankyrin repeat, family A (RFXANK-like), 2 BC012917
AGI_HUM1_OLIGO_A_23_P36416	liver mitochondrial glutaminase AF223944
AGI_HUM1_OLIGO_A_23_P48570	dehydrogenase/reductase (SDR family) member 2 AK000345
AGI_HUM1_OLIGO_A_23_P204775	Mdm2, transformed 3T3 cell double minute 2, p53 binding protein (mouse) M92424
AGI_HUM1_OLIGO_A_23_P58606	cyclin G1 NM_004060
AGI_HUM1_OLIGO_A_23_P255685	epiplakin 1 AB051895
AGI_HUM1_OLIGO_A_23_P219214	AK026724
AGI_HUM1_OLIGO_A_23_P22970	phosphoinositide-3-kinase, regulatory subunit, polypeptide 3 (p55, gamma) NM_003629
AGI_HUM1_OLIGO_A_23_P139895	hypothetical protein MGC5370 NM_032739
AGI_HUM1_OLIGO_A_23_P139934	integral membrane protein 2B AF152462
AGI_HUM1_OLIGO_A_23_P89349	protein phosphatase 1D magnesium-dependent, delta isoform BC016480
AGI_HUM1_OLIGO_A_23_P212870	MAD, mothers against decapentaplegic homolog 1 (Drosophila) NM_005900
AGI_HUM1_OLIGO_A_23_P217621	TAF7-like RNA polymerase II, TATA box binding protein (TBP)-associated factor, 50kDa NM_024885
AGI_HUM1_OLIGO_A_23_P168008	Z83742
AGI_HUM1_OLIGO_A_23_P131747	likely homolog of rat kinase D-interacting substance of 220 kDa AK022873
AGI_HUM1_OLIGO_A_23_P44053	I_944092
AGI_HUM1_OLIGO_A_23_P39990	guanine nucleotide binding protein (G protein), q polypeptide U43083
AGI_HUM1_OLIGO_A_23_P74446	jumonji domain containing 2 BC002558
AGI_HUM1_OLIGO_A_23_P171143	transmembrane 4 superfamily member 6 NM_003270
AGI_HUM1_OLIGO_A_23_P105747	DIP13 beta NM_018171
AGI_HUM1_OLIGO_A_23_P5392	tumor protein p53 inducible protein 3 NM_004881
AGI_HUM1_OLIGO_A_23_P59208	cyclin-dependent kinase inhibitor 1A (p21, Cip1) U03106
AGI_HUM1_OLIGO_A_23_P62901	BTG family, member 2 NM_006763
AGI_HUM1_OLIGO_A_23_P30972	RNA helicase family NM_022091
AGI_HUM1_OLIGO_A_23_P133878	myelin oligodendrocyte glycoprotein NM_002433
AGI_HUM1_OLIGO_A_23_P35634	Rho-related BTB domain containing 1 AB018283
AGI_HUM1_OLIGO_A_23_P128319	ATPase, Ca++ transporting, plasma membrane 1 NM_001682
AGI_HUM1_OLIGO_A_23_P41634	ankyrin repeat, family A (RFXANK-like), 2 NM_023039
AGI_HUM1_OLIGO_A_23_P209946	hypothetical protein FLJ20296 AK000303
AGI_HUM1_OLIGO_A_23_P107201	signal transducer and activator of transcription 3 (acute-phase response factor) BC014482
AGI_HUM1_OLIGO_A_23_P251002	I_957887
AGI_HUM1_OLIGO_A_23_P2801	E74-like factor 1 (ets domain transcription factor) NM_172373
AGI_HUM1_OLIGO_A_23_P149545	histone 2, H2be NM_003528

## Sheet: sham-treated ZR-75-1
25 positive significant genes
AGI_HUM1_OLIGO_A_23_P36528	transmembrane 4 superfamily member 3 BC005246
AGI_HUM1_OLIGO_A_23_P150555	secretoglobin, family 1D, member 2 NM_006551
AGI_HUM1_OLIGO_A_23_P161940	secretoglobin, family 2A, member 2 NM_002411
AGI_HUM1_OLIGO_A_23_P145841	sclerostin domain containing 1 NM_015464
AGI_HUM1_OLIGO_A_23_P62857	phospholipase A2, group IIA (platelets, synovial fluid) M22430
AGI_HUM1_OLIGO_A_23_P128323	sodium channel, nonvoltage-gated 1 alpha NM_001038
AGI_HUM1_OLIGO_A_23_P257731	UDP-N-acetyl-alpha-D-galactosamine:polypeptide N-acetylgalactosaminyltransferase 12 (GalNAc-T12) AK024865
AGI_HUM1_OLIGO_A_23_P50265	OLIGO
AGI_HUM1_OLIGO_A_23_P8452	lunatic fringe homolog (Drosophila) BC014851
AGI_HUM1_OLIGO_A_23_P58266	S100 calcium binding protein P NM_005980
AGI_HUM1_OLIGO_A_23_P252413	metallothionein 2A BC007034
AGI_HUM1_OLIGO_A_23_P11543	fucosidase, alpha-L- 1, tissue NM_000147
AGI_HUM1_OLIGO_A_23_P168211	hypothetical protein DKFZp564K0822 NM_030796
AGI_HUM1_OLIGO_A_23_P9006	Putative prostate cancer tumor suppressor U42349
AGI_HUM1_OLIGO_A_23_P110712	dual specificity phosphatase 1 NM_004417
AGI_HUM1_OLIGO_A_23_P147950	hypothetical protein FLJ32731 AK057293
AGI_HUM1_OLIGO_A_23_P53891	Kruppel-like factor 5 (intestinal) NM_001730
AGI_HUM1_OLIGO_A_23_P119196	Kruppel-like factor 2 (lung) NM_016270
AGI_HUM1_OLIGO_A_23_P11192	ubiquitin-conjugating enzyme E2E 3 (UBC4/5 homolog, yeast) NM_006357
AGI_HUM1_OLIGO_A_23_P217831	chromosome 1 open reading frame 24 AF288391
AGI_HUM1_OLIGO_A_23_P149427	calpain 9 (nCL-4) NM_006615
AGI_HUM1_OLIGO_A_23_P163782	metallothionein 1H BC008408
AGI_HUM1_OLIGO_A_23_P122445	X57129
AGI_HUM1_OLIGO_A_23_P83931	neuroepithelial cell transforming gene 1 NM_005863
AGI_HUM1_OLIGO_A_23_P142205	leukocyte immunoglobulin-like receptor, subfamily B (with TM and ITIM domains), member 1 NM_006866
34 negative significant genes
AGI_HUM1_OLIGO_A_23_P7451	X12795
AGI_HUM1_OLIGO_A_23_P59208	cyclin-dependent kinase inhibitor 1A (p21, Cip1) U03106
AGI_HUM1_OLIGO_A_23_P105212	Homo sapiens, thyroid hormone responsive (SPOT14 homolog, rat), clone MGC:21659 IMAGE:4745757, mRNA, complete cds BC031989
AGI_HUM1_OLIGO_A_23_P14083	amphoterin induced gene 2 NM_181847
AGI_HUM1_OLIGO_A_23_P18123	neuroligin 1 NM_014932
AGI_HUM1_OLIGO_A_23_P212089	molecule possessing ankyrin repeats induced by lipopolysaccharide (MAIL), homolog of mouse NM_031419
AGI_HUM1_OLIGO_A_23_P14734	ribosomal protein S27-like NM_015920
AGI_HUM1_OLIGO_A_23_P152505	NPD009 protein NM_020686
AGI_HUM1_OLIGO_A_23_P136775	apolipoprotein D BC007402
AGI_HUM1_OLIGO_A_23_P62620	chloride channel, calcium activated, family member 2 AB026833
AGI_HUM1_OLIGO_A_23_P121795	Arg/Abl-interacting protein ArgBP2 NM_021069
AGI_HUM1_OLIGO_A_23_P103601	mannosidase, alpha, class 1C, member 1 NM_020379
AGI_HUM1_OLIGO_A_23_P57779	claudin 1 AF101051
AGI_HUM1_OLIGO_A_23_P107356	death effector filament-forming Ced-4-like apoptosis protein AF217966
AGI_HUM1_OLIGO_A_23_P251151	NEL-like 1 (chicken) NM_006157
AGI_HUM1_OLIGO_A_23_P20223	ribonucleotide reductase M2 B (TP53 inducible) AL137348
AGI_HUM1_OLIGO_A_23_P257296	trefoil factor 3 (intestinal) BC017859
AGI_HUM1_OLIGO_A_23_P3361	furin (paired basic amino acid cleaving enzyme) X17094
AGI_HUM1_OLIGO_A_23_P1461	optineurin NM_021980
AGI_HUM1_OLIGO_A_23_P257219	chemokine (C-X-C motif) ligand 3 BC016308
AGI_HUM1_OLIGO_A_23_P13364	nucleobindin 2 NM_005013
AGI_HUM1_OLIGO_A_23_P214066	GTPase regulator associated with focal adhesion kinase pp125(FAK) NM_015071
AGI_HUM1_OLIGO_A_23_P31677	Homo sapiens LOC347076 (LOC347076), mRNA AK074467
AGI_HUM1_OLIGO_A_23_P151956	carbonic anhydrase XII BC023981
AGI_HUM1_OLIGO_A_23_P32577	dachshund homolog (Drosophila) NM_080759
AGI_HUM1_OLIGO_A_23_P43846	fatty acid binding protein 6, ileal (gastrotropin) NM_001445
AGI_HUM1_OLIGO_A_23_P158257	double homeobox, 1 NM_012148
AGI_HUM1_OLIGO_A_23_P20905	3-oxoacid CoA transferase BC009001
AGI_HUM1_OLIGO_A_23_P82449	deafness, autosomal dominant 5 NM_004403
AGI_HUM1_OLIGO_A_23_P218111	serine (or cysteine) proteinase inhibitor, clade A (alpha-1 antiproteinase, antitrypsin), member 1 BC011991
AGI_HUM1_OLIGO_A_23_P128447	hypothetical protein DKFZp434H2111 AL834529
AGI_HUM1_OLIGO_A_23_P144326	ankyrin repeat and SOCS box-containing 5 NM_080874
AGI_HUM1_OLIGO_A_23_P166508	OLIGO
AGI_HUM1_OLIGO_A_23_P152465	ATP-binding cassette, sub-family C (CFTR/MRP), member 12 AY040220

## Sheet: DOX-treated ZR-75-1
Cell Line	Treatment	Gene List
ZR-75-1	DOX	436 positive significant genes
		secretoglobin, family 2A, member 2 NM_002411
		fibrinogen, gamma polypeptide NM_021870
		antigen identified by monoclonal antibody Ki-67 X65550
		sclerostin domain containing 1 NM_015464
		helicase, lymphoid-specific NM_018063
		exonuclease 1 NM_003686
		ribonucleotide reductase M2 polypeptide X59618
		forkhead box M1 NM_021953
		chromobox homolog 5 (HP1 alpha homolog, Drosophila) NM_012117
		MCM3 minichromosome maintenance deficient 3 (S. cerevisiae) NM_002388
		SMC2 structural maintenance of chromosomes 2-like 1 (yeast) NM_006444
		chromosome 20 open reading frame 172 NM_024918
		protein regulator of cytokinesis 1 NM_003981
		neuroepithelial cell transforming gene 1 NM_005863
		cell division cycle associated 1 NM_145697
		secretoglobin, family 1D, member 2 NM_006551
		BUB1 budding uninhibited by benzimidazoles 1 homolog beta (yeast) NM_001211
		lamin B1 NM_005573
		high-mobility group box 2 NM_002129
		MAD2 mitotic arrest deficient-like 1 (yeast) NM_002358
		Rac GTPase activating protein 1 BC032754
		RAD51 homolog (RecA homolog, E. coli) (S. cerevisiae) NM_002875
		DNA glycosylase hFPG2 NM_018248
		metallothionein 2A BC007034
		monocyte to macrophage differentiation-associated NM_012329
		cyclin A2 NM_001237
		cell division cycle associated 5 NM_080668
		RA-regulated nuclear matrix-associated protein NM_016448
		TRAF4 associated factor 1 BC045739
		ubiquitin-like, containing PHD and RING finger domains, 1 NM_013282
		T-LAK cell-originated protein kinase AB027249
		centromere protein F, 350/400ka (mitosin) NM_016343
		DEK oncogene (DNA binding) BC035259
		paternally expressed 10 AB028974
		kinesin family member 2C NM_006845
		membrane-associated tyrosine- and threonine-specific cdc2-inhibitory kinase U56816
		chromosome condensation protein G NM_022346
		F-box only protein 5 NM_012177
		topoisomerase (DNA) II binding protein AK026229
		RAD51-interacting protein NM_006479
		cell division cycle 2, G1 to S and G2 to M NM_001786
		GAJ protein NM_032117
		topoisomerase (DNA) II alpha 170kDa NM_001067
		defective in sister chromatid cohesion homolog 1 (S. cerevisiae) NM_024094
		hypothetical protein LOC200895 NM_176815
		Bloom syndrome NM_000057
		acidic (leucine-rich) nuclear phosphoprotein 32 family, member E AY057381
		CDC45 cell division cycle 45-like (S. cerevisiae) NM_003504
		replication factor C (activator 1) 4, 37kDa NM_002916
		baculoviral IAP repeat-containing 5 (survivin) BC000784
		ASF1 anti-silencing function 1 homolog B (S. cerevisiae) NM_018154
		epithelial cell transforming sequence 2 oncogene BC006838
		MCM7 minichromosome maintenance deficient 7 (S. cerevisiae) NM_005916
		MCM2 minichromosome maintenance deficient 2, mitotin (S. cerevisiae) X67334
		fidgetin-like 1 NM_022116
		ubiquitin-conjugating enzyme E2C BC016292
		timeless homolog (Drosophila) NM_003920
		TPX2, microtubule-associated protein homolog (Xenopus laevis) NM_012112
		flap structure-specific endonuclease 1 BC000323
		replication factor C (activator 1) 3, 38kDa NM_002915
		tubulin, alpha 3 NM_006009
		cyclin-dependent kinase inhibitor 3 (CDK2-associated dual specificity phosphatase) NM_005192
		hypothetical protein FLJ20366 NM_017786
		replication factor C (activator 1) 2, 40kDa NM_181471
		influenza virus NS1A binding protein AK093912
		HSPC150 protein similar to ubiquitin-conjugating enzyme NM_014176
		hypothetical protein FLJ23311 NM_024680
		kinesin family member 23 NM_138555
		BRCA1 associated RING domain 1 NM_000465
		acetyl-Coenzyme A acyltransferase 2 (mitochondrial 3-oxoacyl-Coenzyme A thiolase) AK054673
		dUTP pyrophosphatase U31930
		chromosome condensation 1 BC007300
		KIAA1524 protein AK022912
		thyroid hormone receptor interactor 13 BC000404
		hypothetical protein FLJ20105 AK000112
		hypothetical protein FLJ22390 AK026043
		thymidine kinase 1, soluble NM_003258
		RA-regulated nuclear matrix-associated protein AF195765
		nucleolar protein ANKT AF305711
		choline phosphotransferase 1 NM_020244
		BRCA1 interacting protein C-terminal helicase 1 AF360549
		stathmin 1/oncoprotein 18 NM_005563
		replication factor C (activator 1) 5, 36.5kDa NM_181578
		AD024 protein NM_020675
		transmembrane 4 superfamily member 3 BC005246
		TTK protein kinase NM_003318
		hypothetical protein FLJ20311 NM_017760
		leucine zipper protein FKSG14 NM_022145
		asp (abnormal spindle)-like, microcephaly associated (Drosophila) NM_018136
		cyclin B2 NM_004701
		hypothetical protein FLJ10706 NM_018186
		ubiquitin carrier protein M91670
		CDC28 protein kinase regulatory subunit 1B NM_001826
		phosphoglycerate dehydrogenase BC011262
		CDC6 cell division cycle 6 homolog (S. cerevisiae) NM_001254
		SMC1 structural maintenance of chromosomes 1-like 1 (yeast) D80000
		maternal embryonic leucine zipper kinase NM_014791
		transforming, acidic coiled-coil containing protein 3 NM_006342
		deoxycytidine kinase NM_000788
		PRO2000 protein NM_014109
		mutS homolog 3 (E. coli) NM_002439
		cysteine and glycine-rich protein 1 NM_004078
		anillin, actin binding protein (scraps homolog, Drosophila) AF273437
		BC008845
		sperm associated antigen 5 NM_006461
		HSPC037 protein NM_016095
		hypothetical protein DKFZp434C0631 NM_173498
		Rac GTPase activating protein 1 NM_013277
		RAN binding protein 1 NM_002882
		thymosin, beta, identified in neuroblastoma cells BC000183
		KSHV latent nuclear antigen interacting protein 1 NM_024629
		caspase 2, apoptosis-related cysteine protease (neural precursor cell expressed, developmentally down-regulated 2) NM_032982
		kinesin family member 22 AB017430
		centromere protein J AF139625
		AF15q14 protein NM_020380
		metallothionein 1H BC008408
		UDP-N-acetyl-alpha-D-galactosamine:polypeptide N-acetylgalactosaminyltransferase 12 (GalNAc-T12) AK024865
		chromosome 21 open reading frame 45 NM_018944
		hypothetical protein FLJ13912 NM_022770
		coproporphyrinogen oxidase (coproporphyria, harderoporphyria) NM_000097
		nuclear factor of kappa light polypeptide gene enhancer in B-cells inhibitor-like 2 NM_013432
		I_932423
		cyclin-dependent kinase inhibitor 2D (p19, inhibits CDK4) NM_001800
		highly expressed in cancer, rich in leucine heptad repeats NM_006101
		serine/threonine kinase 18 AB006972
		ubiquitin specific protease 1 NM_003368
		hypothetical protein FLJ14642 BC033666
		Fanconi anemia, complementation group D2 AL832427
		implantation-associated protein AL136636
		RecQ protein-like 4 NM_004260
		L38933
		geminin, DNA replication inhibitor NM_015895
		peptidylprolyl isomerase (cyclophilin) like 5 AY052405
		sarcoglycan, epsilon NM_003919
		ADP-ribosyltransferase (NAD+; poly(ADP-ribose) polymerase)-like 2 NM_005484
		nuclear pore complex protein NM_020401
		mutS homolog 6 (E. coli) NM_000179
		deoxythymidylate kinase (thymidylate kinase) AF258562
		ZW10 interactor NM_032997
		DEAD/H (Asp-Glu-Ala-Asp/His) box polypeptide 11 (CHL1-like helicase homolog, S. cerevisiae) NM_004399
		extra spindle poles like 1 (S. cerevisiae) NM_012291
		cyclin-dependent kinase inhibitor 2A (melanoma, p16, inhibits CDK4) NM_058197
		chromosome 14 open reading frame 106 AK002048
		Fanconi anemia, complementation group G NM_004629
		protein kinase, cAMP-dependent, catalytic, beta M34181
		histone H2A.F/Z variant NM_012412
		sterol O-acyltransferase (acyl-Coenzyme A: cholesterol acyltransferase) 1 L21934
		hypothetical protein FLJ20354 NM_017779
		phospholipase A2, group IIA (platelets, synovial fluid) M22430
		methylenetetrahydrofolate dehydrogenase (NADP+ dependent), methenyltetrahydrofolate cyclohydrolase, formyltetrahydrofolate synthetase NM_005956
		hypothetical protein FLJ11712 NM_024570
		enhancer of zeste homolog 2 (Drosophila) NM_004456
		CDC91 cell division cycle 91-like 1 (S. cerevisiae) AB086842
		hypothetical protein FLJ10751 AK001706
		hypothetical protein FLJ20647 NM_017918
		polymerase (DNA directed), epsilon 2 (p59 subunit) NM_002692
		DKFZP434C245 protein NM_015426
		RAD54-like (S. cerevisiae) NM_003579
		aminoadipate aminotransferase AF481738
		DnaJ (Hsp40) homolog, subfamily C, member 9 NM_015190
		kinetochore associated 1 NM_014708
		LGN protein NM_013296
		neuroepithelial cell transforming gene 1 BC010285
		cell division cycle associated 8 NM_018101
		germ cell specific Y-box binding protein NM_015982
		stem-loop (histone) binding protein NM_006527
		apolipoprotein B mRNA editing enzyme, catalytic polypeptide-like 3B U61083
		KIAA1764 protein BC030701
		tubulin, alpha 1 (testis specific) AK054731
		apolipoprotein B mRNA editing enzyme, catalytic polypeptide-like 3C NM_014508
		neurogranin (protein kinase C substrate, RC3) NM_006176
		catenin (cadherin-associated protein), alpha-like 1 NM_003798
		NM_138698
		likely ortholog of mouse Shc SH2-domain binding protein 1 AK025662
		hypothetical protein MGC27466 NM_152373
		kinesin family member C1 BC000712
		cyclin E2 BC007015
		tubulin alpha 6 BC005946
		H2A histone family, member Z BC018002
		hypothetical protein FLJ13215 NM_025004
		X13546
		primase, polypeptide 1, 49kDa NM_000946
		CDC7 cell division cycle 7 (S. cerevisiae) NM_003503
		Opa-interacting protein 2 NM_181503
		ribonucleotide reductase M1 polypeptide NM_001033
		beta 5-tubulin AF070600
		KIAA1724 protein AK092710
		retinoblastoma binding protein 8 NM_002894
		adenosylmethionine decarboxylase 1 M21154
		spectrin repeat containing, nuclear envelope 2 AK095241
		U03493
		BC017022
		origin recognition complex, subunit 6 homolog-like (yeast) NM_014321
		RecQ protein-like (DNA helicase Q1-like) NM_032941
		NPC-related protein NAG73 NM_032570
		cyclin-dependent kinase 2 BC003065
		tubulin, alpha 2 BC011721
		phospholipid scramblase 1 NM_021105
		M-phase phosphoprotein 9 NM_022782
		cyclin B1 NM_031966
		hypothetical protein FLJ10036 AK000898
		KIAA1641 protein BC017427
		guanine nucleotide exchange factor for Rap1 NM_012294
		hypothetical protein FLJ10493 NM_018112
		prothymosin, alpha (gene sequence 28) BC022433
		NM_001107
		nucleoporin 62kDa AL162061
		deoxythymidylate kinase (thymidylate kinase) NM_012145
		chromatin assembly factor 1, subunit A (p150) U20979
		pituitary tumor-transforming 2 NM_006607
		thymosin, beta, identified in neuroblastoma cells D82345
		MCM8 minichromosome maintenance deficient 8 (S. cerevisiae) NM_032485
		emopamil binding protein (sterol isomerase) NM_006579
		hypothetical protein MGC20486 NM_052844
		tubulin, alpha 4 NM_025019
		histone deacetylase 1 NM_004964
		uncharacterized bone marrow protein BM039 NM_018455
		chromosome 22 open reading frame 18 AL160131
		BUB1 budding uninhibited by benzimidazoles 1 homolog (yeast) NM_004336
		enolase 2, (gamma, neuronal) BC002745
		hypothetical protein FLJ23017 NM_022840
		kinesin-like 7 NM_020242
		hypothetical protein MGC48625 AK026366
		DNA (cytosine-5-)-methyltransferase 1 X63692
		mitochondrial carrier family protein BC027322
		MCM10 minichromosome maintenance deficient 10 (S. cerevisiae) AB042719
		MCM5 minichromosome maintenance deficient 5, cell division cycle 46 (S. cerevisiae) NM_006739
		hypothetical protein BC001339 NM_138484
		OLIGO
		metallothionein 2A NM_175617
		neural precursor cell expressed, developmentally down-regulated 9 L43821
		chemokine (C-X-C motif) receptor 4 NM_003467
		zinc finger, DHHC domain containing 2 AB023584
		WW domain binding protein 11 NM_016312
		heterogeneous nuclear ribonucleoprotein A2/B1 M29064
		sodium channel, nonvoltage-gated 1 alpha NM_001038
		mutS homolog 2, colon cancer, nonpolyposis type 1 (E. coli) NM_000251
		Kruppel-like factor 5 (intestinal) NM_001730
		hypothetical protein BC014148 NM_021047
		chromosome condensation-related SMC-associated protein 1 NM_014865
		pericentrin 1 NM_024844
		neuronal protein NM_013259
		nucleoporin 155kDa NM_153485
		DKFZP564A2416 protein AF193059
		PC4 and SFRS1 interacting protein 2 AF063020
		DNA replication factor NM_030928
		S-phase kinase-associated protein 2 (p45) NM_032637
		M-phase phosphoprotein 1 NM_016195
		H2A histone family, member X BC011694
		structure specific recognition protein 1 M86737
		nudix (nucleoside diphosphate linked moiety X)-type motif 1 NM_002452
		similar to ZINC FINGER PROTEIN 85 (ZINC FINGER PROTEIN HPF4) (HTF1) (H. sapiens) AK096571
		breast cancer 1, early onset NM_007294
		KIAA0013 gene product BC039563
		pituitary tumor-transforming 1 NM_004219
		serine threonine kinase 39 (STE20/SPS1 homolog, yeast) NM_013233
		SUMO-1 activating enzyme subunit 1 AK055481
		tubulin, gamma 2 NM_016437
		rhotekin 2 NM_145307
		IQ motif containing GTPase activating protein 2 U51903
		t-complex-associated-testis-expressed 1-like BC000968
		2',3'-cyclic nucleotide 3' phosphodiesterase NM_033133
		polymerase (DNA directed), theta NM_006596
		hypothetical protein MGC5576 NM_024056
		hypothetical protein FLJ10407 NM_018087
		acidic (leucine-rich) nuclear phosphoprotein 32 family, member B NM_006401
		hypothetical protein DKFZp762E1312 AL162048
		ribonuclease H2, large subunit NM_006397
		development and differentiation enhancing factor 2 AB007860
		phosphoribosyl pyrophosphate synthetase 2 NM_002765
		CD9 antigen (p24) NM_001769
		KIAA1641 protein BC017427
		glycyl-tRNA synthetase BC007722
		meiosis-specific nuclear structural protein 1 BC034991
		DC13 protein NM_020188
		hypothetical protein FLJ22662 NM_024829
		NGFI-A binding protein 1 (EGR1 binding protein 1) BC035724
		cyclin-dependent kinase inhibitor 2C (p18, inhibits CDK4) NM_001262
		hypothetical protein FLJ12888 NM_024945
		huntingtin interacting protein 1 AF365404
		cathepsin L2 NM_001333
		AF242519
		lamin B receptor NM_002296
		hypothetical protein DKFZp434P055 NM_173466
		zinc finger protein 138 (clone pHZ-32) BC037426
		peroxisomal membrane protein 2, 22kDa AF250136
		Homo sapiens, clone MGC:32686 IMAGE:4051739, mRNA, complete cds BC029430
		hypothetical protein DKFZp564K0822 NM_030796
		hypothetical protein FLJ10460 BC010903
		L-3-hydroxyacyl-Coenzyme A dehydrogenase, short chain NM_005327
		phosphoribosylaminoimidazole carboxylase, phosphoribosylaminoimidazole succinocarboxamide synthetase X53793
		tropomyosin 4 AK023385
		tubulin, gamma 1 NM_001070
		BUB3 budding uninhibited by benzimidazoles 3 homolog (yeast) AF047473
		v-myb myeloblastosis viral oncogene homolog (avian)-like 1 X66087
		chromosome 14 open reading frame 130 NM_175748
		metallothionein-like 5, testis-specific (tesmin) U86074
		metallothionein 1G BC020757
		centromere protein H NM_022909
		chemokine-like factor NM_016951
		centromere protein A, 17kDa U14518
		RAD21 homolog (S. pombe) NM_006265
		hypothetical protein MGC5338 NM_024062
		Putative prostate cancer tumor suppressor U42349
		chromosome 1 open reading frame 24 AF288391
		hypothetical protein LOC148206 AK056006
		cytoskeleton associated protein 2 NM_018204
		Rho-related BTB domain containing 3 NM_014899
		ADP-ribosylation-like factor 6-interacting protein 6 NM_152522
		pituitary tumor-transforming 3 AF095289
		HIRA interacting protein 5 NM_015700
		protein kinase (cAMP-dependent, catalytic) inhibitor beta NM_181795
		alanyl-tRNA synthetase D32050
		hypothetical protein MGC14799 NM_032336
		peptidyl prolyl isomerase H (cyclophilin H) BC003412
		SWI/SNF related, matrix associated, actin dependent regulator of chromatin, subfamily a, member 3 L34673
		hypothetical protein FLJ11342 NM_018394
		RAB6A, member RAS oncogene family AF130986
		hyaluronan-mediated motility receptor (RHAMM) NM_012484
		kinesin family member 11 X85137
		KIAA0101 gene product NM_014736
		serine (or cysteine) proteinase inhibitor, clade B (ovalbumin), member 6 Z22658
		ornithine decarboxylase antizyme inhibitor NM_015878
		hypothetical protein LOC154860 AK057037
		high-mobility group box 1 NM_002128
		uracil-DNA glycosylase Y09008
		hypothetical protein FLJ12586 AK022648
		ceroid-lipofuscinosis, neuronal 6, late infantile, variant AF308287
		tubulin, beta, 5 BC006570
		tripartite motif-containing 7 NM_033342
		U82938
		chromatin assembly factor 1, subunit B (p60) NM_005441
		MCM6 minichromosome maintenance deficient 6 (MIS5 homolog, S. pombe) (S. cerevisiae) NM_005915
		hypothetical protein FLJ12171 AK022233
		chromobox homolog 1 (HP1 beta homolog Drosophila ) BC002609
		glucosaminyl (N-acetyl) transferase 1, core 2 (beta-1,6-N-acetylglucosaminyltransferase) NM_001490
		zinc finger protein 43 (HTF6) X59244
		high-mobility group box 1 BC030981
		chromosome 6 open reading frame 139 NM_018132
		hypothetical protein MGC11266 NM_024322
		tropomyosin 3 BC015403
		farnesyl diphosphate synthase (farnesyl pyrophosphate synthetase, dimethylallyltranstransferase, geranyltranstransferase) BC010004
		vaccinia related kinase 1 BC005970
		tissue factor pathway inhibitor 2 BC005330
		stearoyl-CoA desaturase (delta-9-desaturase) AF097514
		chromosome 10 open reading frame 6 AK001374
		DNA cross-link repair 1A (PSO2 homolog, S. cerevisiae) NM_014881
		oxysterol binding protein-like 3 AF491785
		diaphanous homolog 3 (Drosophila) NM_030932
		I_1109770
		mediator of DNA damage checkpoint 1 D79992
		BCL2-like 12 (proline rich) NM_138639
		zinc finger protein 430 AK023721
		kinesin family member 14 D26361
		cell division cycle associated 3 BC002551
		OLIGO
		alpha2-glucosyltransferase AJ312278
		Kruppel-like factor 2 (lung) NM_016270
		D87957
		DKFZP586M1523 protein NM_015476
		B7 homolog 3 NM_025240
		chromosome 21 open reading frame 58 NM_058180
		golgi phosphoprotein 4 U55853
		translokin NM_014679
		hypothetical protein FLJ20641 NM_017915
		annexin A5 NM_001154
		retinoblastoma binding protein 7 NM_002893
		high-mobility group box 3 NM_005342
		ADP-ribosyltransferase (NAD+; poly (ADP-ribose) polymerase)-like 1 AF057160
		dodecenoyl-Coenzyme A delta isomerase (3,2 trans-enoyl-Coenzyme A isomerase) NM_001919
		RAD54B homolog NM_012415
		solute carrier family 38, member 2 NM_018976
		asparagine synthetase M27396
		replication protein A2, 32kDa NM_002946
		zinc finger protein 184 (Kruppel-like) BC022992
		karyopherin (importin) beta 1 BC036703
		formin binding protein 2 AB007925
		SET and MYND domain containing 2 NM_020197
		E2F-like protein AF219119
		zinc finger protein 431 AB075849
		G-2 and S-phase expressed 1 NM_016426
		splicing factor, arginine/serine-rich 1 (splicing factor 2, alternate splicing factor) BC010264
		hypothetical protein MGC13005 NM_032685
		prothymosin, alpha (gene sequence 28) AF170294
		ubiquitin specific protease 18 NM_017414
		serine hydroxymethyltransferase 2 (mitochondrial) AK055053
		B-cell receptor-associated protein BAP29 BC008478
		actin filament associated protein NM_021638
		OLIGO
		caspase 7, apoptosis-related cysteine protease NM_033338
		TRAF interacting protein NM_005879
		CGI-49 protein NM_016002
		polymerase (DNA-directed), alpha (70kD) BC002990
		chondroitin sulfate proteoglycan 6 (bamacan) NM_005445
		procollagen-lysine, 2-oxoglutarate 5-dioxygenase (lysine hydroxylase) 2 NM_000935
		zona pellucida glycoprotein 2 (sperm receptor) NM_003460
		hypothetical protein FLJ10110 NM_017998
		hypothetical protein FLJ31579 AK056141
		nuclear ubiquitous casein kinase and cyclin-dependent kinase substrate BC000805
		hypothetical protein FLJ10520 BC002574
		hypothetical protein LOC148206 AK056006
		vestigial like 1 (Drosophila) NM_016267
		polymerase (DNA directed), delta 1, catalytic subunit 125kDa NM_002691
		transducin (beta)-like 1X-linked Y12781
		CGI-100 protein AF151858
		cortical thymocyte receptor (X. laevis CTX) like NM_014312
		chromosome 10 open reading frame 3 NM_018131
		hypothetical protein FLJ10352 AL136818
		activator of S phase kinase AB028070
		crystallin, gamma C NM_020989
		retinoic acid induced 14 AF155135
		taste receptor, type 2, member 8 NM_023918
		protein phosphatase 3 (formerly 2B), regulatory subunit B, 19kDa, alpha isoform (calcineurin B, type I) M30773
		chromosome 6 open reading frame 56 NM_014721
		CDC42 binding protein kinase alpha (DMPK-like) U59305
		hypothetical protein DKFZp761C121 NM_032290
		calcium regulated heat stable protein 1, 24kDa NM_014316
		peroxisomal membrane protein 2, 22kDa NM_018663
		hypothetical protein FLJ20130 NM_017681
		cadherin 2, type 1, N-cadherin (neuronal) NM_001792
		hypothetical protein FLJ20003 NM_017615
		spectrin repeat containing, nuclear envelope 1 AB051543
		spectrin repeat containing, nuclear envelope 2 NM_015180
		N-acetylneuraminic acid synthase (sialic acid synthase) BC019315
		chromosome 20 open reading frame 35 NM_018478
		NM_017718
		guanine monphosphate synthetase NM_003875
		MAP/microtubule affinity-regulating kinase 1 NM_018650
		microsomal glutathione S-transferase 3 NM_004528
		ubiquitin-conjugating enzyme E2E 3 (UBC4/5 homolog, yeast) NM_006357
		U5 snRNP-specific 40 kDa protein (hPrp8-binding) NM_004814
		MYC-associated zinc finger protein (purine-binding transcription factor) AF489858
		cystathionine-beta-synthase NM_000071
		midline 1 (Opitz/BBB syndrome) Y13667
		mesoderm development candidate 1 BC001373
		hepatoma-derived growth factor (high-mobility group protein 1-like) D16431
		120 negative significant genes
		ribonucleotide reductase M2 B (TP53 inducible) AL137348
		similar to glucosamine-6-sulfatases NM_018837
		p53 target zinc finger protein AK022358
		sestrin 1 NM_014454
		prostate differentiation factor NM_004864
		serum-inducible kinase NM_006622
		hypothetical protein FLJ12484 AK022546
		ribosomal protein S27-like NM_015920
		zinc finger protein 337 NM_015655
		cyclin-dependent kinase inhibitor 1A (p21, Cip1) U03106
		collagen, type IV, alpha 5 (Alport syndrome) NM_033380
		claudin 1 AF101051
		hypothetical protein FLJ21827 BC012802
		Xg blood group (pseudoautosomal boundary-divided on the X chromosome) NM_175569
		Homo sapiens, Similar to expressed sequence AI426465, clone MGC:50853 IMAGE:5763298, mRNA, complete cds BC047949
		amphoterin induced gene 2 NM_181847
		AB015329
		protein kinase, X-linked NM_005044
		SH3 domain binding glutamic acid-rich protein like BC016709
		hypothetical protein FLJ14966 NM_032867
		BTG family, member 2 NM_006763
		N-sulfoglucosamine sulfohydrolase (sulfamidase) U30894
		Homo sapiens, thyroid hormone responsive (SPOT14 homolog, rat), clone MGC:21659 IMAGE:4745757, mRNA, complete cds BC031989
		trefoil factor 3 (intestinal) BC017859
		espin NM_031475
		immune costimulatory protein B7-H4 NM_024626
		tumor protein p53 inducible nuclear protein 1 NM_033285
		actin, alpha 2, smooth muscle, aorta NM_001613
		neuroligin 1 NM_014932
		nuclear factor of kappa light polypeptide gene enhancer in B-cells inhibitor, alpha NM_020529
		hypothetical protein HSPC132 BC002638
		hypothetical protein MGC13186 NM_032324
		carbonic anhydrase XII BC023981
		apolipoprotein D BC007402
		proline dehydrogenase (oxidase) 1 U79754
		hypothetical protein FLJ10980 AB037791
		NAD synthetase 1 BC003638
		molecule possessing ankyrin repeats induced by lipopolysaccharide (MAIL), homolog of mouse NM_031419
		ferredoxin reductase NM_004110
		TP53 activated protein 1 NM_007233
		anterior pharynx defective 1B-like NM_031301
		annexin A4 NM_001153
		ATP-binding cassette, sub-family A (ABC1), member 12 AY033486
		microsomal glutathione S-transferase 2 NM_002413
		hypothetical protein MGC16063 BC008044
		hypothetical protein LOC51321 NM_016627
		MLL septin-like fusion NM_006640
		calcium-binding tyrosine-(Y)-phosphorylation regulated (fibrousheathin 2) AF088868
		ALL1-fused gene from chromosome 1q NM_006818
		tumor necrosis factor receptor superfamily, member 10b AF018658
		growth arrest and DNA-damage-inducible, alpha NM_001924
		chromosome 12 open reading frame 5 NM_020375
		epiplakin 1 AB051895
		putative DNA/chromatin binding motif AJ243706
		liver mitochondrial glutaminase AF223944
		transporter 1, ATP-binding cassette, sub-family B (MDR/TAP) NM_000593
		heme oxygenase (decycling) 1 NM_002133
		tumor necrosis factor receptor superfamily, member 10c, decoy without an intracellular domain NM_003841
		LIM domain kinase 2 NM_016733
		adlican AF245505
		dehydrogenase/reductase (SDR family) member 2 AK000345
		inositol polyphosphate-5-phosphatase, 145kDa NM_005541
		inositol polyphosphate-5-phosphatase, 145kDa X98429
		kraken-like AL450314
		cyclin G1 NM_004060
		stomatin BC010703
		Homo sapiens LOC347076 (LOC347076), mRNA AK074467
		mitogen-activated protein kinase kinase kinase 8 NM_005204
		ephrin-A1 NM_004428
		deiodinase, iodothyronine, type III S79854
		cytoplasmic polyadenylation element binding protein 4 NM_030627
		histone 1, H4k NM_003541
		trefoil factor 1 (breast cancer, estrogen-inducible sequence expressed in) NM_003225
		ATPase, H+ transporting, lysosomal 9kDa, V0 subunit e NM_003945
		immediate early response 3 NM_003897
		Fos-related antigen AK026935
		ras homolog gene family, member C NM_175744
		M60484
		chromosome 14 open reading frame 37 BC013707
		pleckstrin homology-like domain, family A, member 3 AK075179
		tumor protein p53 inducible protein 3 NM_004881
		spermidine/spermine N1-acetyltransferase NM_002970
		chromosome 12 open reading frame 22 NM_030809
		furin (paired basic amino acid cleaving enzyme) X17094
		type I transmembrane receptor (seizure-related protein) NM_012410
		chloride channel, calcium activated, family member 2 AB026833
		tryptophan 2,3-dioxygenase NM_005651
		ninjurin 1 NM_004148
		thyroid hormone receptor-associated protein, 95-kD subunit NM_005481
		nuclear receptor co-repressor 2 NM_006312
		fibrosin 1 NM_022452
		M19685
		protein kinase, AMP-activated, beta 2 non-catalytic subunit AJ224538
		kynureninase (L-kynurenine hydrolase) NM_003937
		hypothetical protein DKFZp434L142 NM_016613
		somatostatin NM_001048
		UDP-N-acetyl-alpha-D-galactosamine:polypeptide N-acetylgalactosaminyltransferase 2 (GalNAc-T2) X85019
		ATP-binding cassette, sub-family C (CFTR/MRP), member 11 AY040219
		ATP-binding cassette, sub-family C (CFTR/MRP), member 2 U49248
		AF399470
		KIAA1582 protein AK000022
		stathmin-like 3 BC009381
		epiplakin 1 NM_031308
		hypothetical protein MGC5370 NM_032739
		KIAA0146 protein NM_005195
		optineurin NM_021980
		dual specificity phosphatase 5 U15932
		elongation factor RNA polymerase II-like 3 NM_025165
		tumor necrosis factor receptor superfamily, member 6 NM_000043
		yippee protein NM_016061
		suppressor of Ty 5 homolog (S. cerevisiae) Y12790
		ubiquitin specific protease 3 AF073344
		pleckstrin homology domain containing, family F (with FYVE domain) member 2 NM_024613
		dual specificity phosphatase 10 BC031405
		golgi autoantigen, golgin subfamily b, macrogolgin (with transmembrane signal), 1 NM_004487
		KIAA0040 gene product AL049799
		hypothetical protein FLJ32370 NM_152417
		androgen receptor (dihydrotestosterone receptor; testicular feminization; spinal and bulbar muscular atrophy; Kennedy disease) NM_000044
		cytochrome P450, family 4, subfamily B, polypeptide 1 J02871
		nuclear transcription factor, X-box binding 1 NM_002504
